# Supplementary material for: Red Sea Opisthobranchia 5: new species and new records of chromodorids from the Red Sea (Heterobranchia, Nudibranchia, Chromodorididae)
Source: Zookeys. 2018 Jul 4;(770):9–42. doi: 10.3897/zookeys.770.26378 (PMC6041362; doi:10.3897/zookeys.770.26378)
Supplement: XML Treatment for Chromodoris strigata [file zookeys.770.26378-treatment1.xml]

<!DOCTYPE tp:taxon-treatment
  PUBLIC "-//TaxonX//DTD Taxonomic Treatment Publishing DTD v0 20100105//EN" "tax-treatment-NSO.dtd">
<tp:taxon-treatment xmlns:tp="http://www.plazi.org/taxpub"><tp:treatment-meta><kwd-group><label>Taxon classification</label><kwd><named-content xmlns:xlink="http://www.w3.org/1999/xlink" content-type="kingdom">Animalia</named-content></kwd><kwd><named-content xmlns:xlink="http://www.w3.org/1999/xlink" content-type="order">Nudibranchia</named-content></kwd><kwd><named-content xmlns:xlink="http://www.w3.org/1999/xlink" content-type="family">Chromodorididae</named-content></kwd></kwd-group><mixed-citation publication-type="journal"><person-group><name><surname>Yonow</surname><given-names>Nathalie</given-names></name></person-group><article-title>Red Sea <tp:taxon-name><tp:taxon-name-part taxon-name-part-type="subclass">Opisthobranchia</tp:taxon-name-part></tp:taxon-name> 5: new species and new records of chromodorids from the Red Sea (<tp:taxon-name><tp:taxon-name-part taxon-name-part-type="superorder">Heterobranchia</tp:taxon-name-part></tp:taxon-name>, <tp:taxon-name><tp:taxon-name-part taxon-name-part-type="order">Nudibranchia</tp:taxon-name-part></tp:taxon-name>, <tp:taxon-name><tp:taxon-name-part taxon-name-part-type="family">Chromodorididae</tp:taxon-name-part></tp:taxon-name>)</article-title><source>Zookeys</source><day>4</day><month>7</month><year>2018</year><volume>2018</volume><issue>770</issue><fpage>9</fpage><lpage>42</lpage><pub-id pub-id-type="doi">10.3897/zookeys.770.26378</pub-id></mixed-citation></tp:treatment-meta><tp:nomenclature><tp:taxon-name>
            <tp:taxon-name-part taxon-name-part-type="genus" reg="Chromodoris">Chromodoris</tp:taxon-name-part>
            <tp:taxon-name-part taxon-name-part-type="species" reg="strigata">strigata</tp:taxon-name-part>
          </tp:taxon-name><tp:taxon-authority>Rudman, 1982</tp:taxon-authority><xref ref-type="fig" rid="F1">Plates 1</xref><xref ref-type="fig" rid="F2">, 2</xref><tp:nomenclature-citation-list><tp:nomenclature-citation><tp:taxon-name>
                <tp:taxon-name-part taxon-name-part-type="genus" reg="Chromodoris">Chromodoris</tp:taxon-name-part> <tp:taxon-name-part taxon-name-part-type="species" reg="strigata">strigata</tp:taxon-name-part></tp:taxon-name><comment>Rudman, 1982: 229–231, figs 17E, 26, 27 (Queensland, Australia; Madagascar); <xref ref-type="bibr" rid="B37">Yonow 2008</xref>: 60, 177 (Gulf of Eilat, Red Sea); <xref ref-type="bibr" rid="B27">Tibiriçá et al. 2017</xref>: 20, fig. 4C (Mozambique).</comment></tp:nomenclature-citation></tp:nomenclature-citation-list></tp:nomenclature><tp:treatment-sec sec-type="material" id="SECID0E1FAC"><title>Material.</title><p>Al Fanadir, near Hurghada, Egypt, 26 May 2009, two specimens 16 and 11 mm (preserved), leg. and photograph S Kahlbrock; numerous photographs from northern Egypt, S Kahlbrock and J Hinterkircher; numerous photographs from the Creek, Jeddah, Saudi Arabia, 1970–1994, W Pridgen.</p></tp:treatment-sec><tp:treatment-sec sec-type="description" id="SECID0E6FAC"><title>Description.</title><p>Photographs of the two specimens depict the typical pattern of this species in the Red Sea (Plate <xref ref-type="fig" rid="F1">1</xref>): there are five black lines on the dorsum, which are broken in the larger specimen. These have the characteristic blurring behind the rhinophores, mid-body, and in front of the gills where the white in-between the black is darker. The middle black line runs anteriorly between the rhinophores. There is a submarginal white band completely encircling the notum followed by a thicker yellow-orange margin. The dorsal surface of the foot is white with an orange margin and two black lines that do not meet on the tip of the tail. The rhinophores are either the same colour as the mantle margin or more orange. The 7–9 gills are the same colour as the rhinophores and bear white pinnules.</p><p>The body is elongate and the mantle is raised just in front of the gills. The foot is long and pointed, nearly 1/3 to 1/4 longer than the body length. The rhinophores are long and pointed, usually held out over the sides of the body in a characteristic manner. The gills are simply pinnate, arranged in a circle that is not closed posteriorly; the last gills are smaller than the others.</p><fig id="F1" position="float" orientation="portrait"><label>Plate 1.</label><caption><p>
                <italic><tp:taxon-name><tp:taxon-name-part taxon-name-part-type="genus" reg="Chromodoris">Chromodoris</tp:taxon-name-part> <tp:taxon-name-part taxon-name-part-type="species" reg="strigata">strigata</tp:taxon-name-part></tp:taxon-name></italic> Rudman, 1982, photograph S Kahlbrock.</p></caption><graphic xmlns:xlink="http://www.w3.org/1999/xlink" xlink:href="zookeys-770-009-g001.jpg" position="float" orientation="portrait" xlink:type="simple" id="oo_214574.jpg"/></fig></tp:treatment-sec><tp:treatment-sec sec-type="distribution" id="SECID0ECHAC"><title>Distribution.</title><p>These are the first specimen records from the Red Sea but an individual had been photographed in the Jeddah area of the Red Sea as early as the 1970’s (W Pridgen pers. comm., Plate <xref ref-type="fig" rid="F2">2</xref>). There are subsequent records from the northern Red Sea (<xref ref-type="bibr" rid="B37">Yonow 2008</xref>) although it was never collected by the author. <italic><tp:taxon-name><tp:taxon-name-part taxon-name-part-type="genus" reg="Chromodoris">Chromodoris</tp:taxon-name-part> <tp:taxon-name-part taxon-name-part-type="species" reg="strigata">strigata</tp:taxon-name-part></tp:taxon-name></italic> is a western Pacific species with one record in the Indian Ocean, from Mozambique (<xref ref-type="bibr" rid="B27">Tibiriçá et al. 2017</xref>). The records from India as <italic><tp:taxon-name><tp:taxon-name-part taxon-name-part-type="genus" reg="Chromodoris">C.</tp:taxon-name-part> <tp:taxon-name-part taxon-name-part-type="species" reg="strigata">strigata</tp:taxon-name-part></tp:taxon-name></italic> (and <italic><tp:taxon-name><tp:taxon-name-part taxon-name-part-type="genus" reg="Chromodoris">C.</tp:taxon-name-part> <tp:taxon-name-part taxon-name-part-type="species" reg="colemani">colemani</tp:taxon-name-part></tp:taxon-name></italic>, <xref ref-type="bibr" rid="B26">Sreeraj et al. 2012</xref>) are most likely <tp:taxon-name><tp:taxon-name-part taxon-name-part-type="genus" reg="Chromodoris">C.</tp:taxon-name-part> <tp:taxon-name-part taxon-name-part-type="uncertainty-rank">cf.</tp:taxon-name-part> <tp:taxon-name-part taxon-name-part-type="species" reg="hamiltoni">hamiltoni</tp:taxon-name-part></tp:taxon-name> Rudman, 1977 as are the records from Mozambique of <italic><tp:taxon-name><tp:taxon-name-part taxon-name-part-type="genus" reg="Chromodoris">Chromodoris</tp:taxon-name-part></tp:taxon-name></italic> sp. 1 (<xref ref-type="bibr" rid="B27">Tibiriçá et al. 2017</xref>).</p><fig id="F2" position="float" orientation="portrait"><label>Plate 2.</label><caption><p>
                <italic><tp:taxon-name><tp:taxon-name-part taxon-name-part-type="genus" reg="Chromodoris">Chromodoris</tp:taxon-name-part> <tp:taxon-name-part taxon-name-part-type="species" reg="strigata">strigata</tp:taxon-name-part></tp:taxon-name></italic> Rudman, 1982, photograph E Pridgen.</p></caption><graphic xmlns:xlink="http://www.w3.org/1999/xlink" xlink:href="zookeys-770-009-g002.jpg" position="float" orientation="portrait" xlink:type="simple" id="oo_214575.jpg"/></fig></tp:treatment-sec><ref-list><ref id="B37"><mixed-citation xmlns:xlink="http://www.w3.org/1999/xlink" xlink:type="simple">
          <person-group><name name-style="western"><surname>Yonow</surname><given-names>N</given-names></name></person-group> (<year>2008</year>) <source>Red Sea Sea Slugs.</source> <publisher-name>Pensoft Publications</publisher-name>, <publisher-loc>Sofia/Moscow</publisher-loc>, <size units="page">304 pp</size>.</mixed-citation></ref><ref id="B27"><mixed-citation xmlns:xlink="http://www.w3.org/1999/xlink" xlink:type="simple">
          <person-group><name name-style="western"><surname>Tibiriçá</surname><given-names>Y</given-names></name><name name-style="western"><surname>Pola</surname><given-names>M</given-names></name><name name-style="western"><surname>Cervera</surname><given-names>JL</given-names></name></person-group> (<year>2017</year>) <article-title>Astonishing diversity revealed: an annotated and illustrated inventory of Nudipleura (<tp:taxon-name><tp:taxon-name-part taxon-name-part-type="class">Gastropoda</tp:taxon-name-part></tp:taxon-name>: <tp:taxon-name><tp:taxon-name-part taxon-name-part-type="superorder">Heterobranchia</tp:taxon-name-part></tp:taxon-name>) from Mozambique.</article-title> <source>Zootaxa</source> <volume>4359</volume>(<issue>1</issue>): <fpage>1</fpage>–<lpage>133</lpage>. <ext-link xlink:type="simple" ext-link-type="doi" xlink:href="10.11646/zootaxa.4359.1.1">https://doi.org/10.11646/zootaxa.4359.1.1</ext-link></mixed-citation></ref><ref id="B26"><mixed-citation xmlns:xlink="http://www.w3.org/1999/xlink" xlink:type="simple">
          <person-group><name name-style="western"><surname>Sreeraj</surname><given-names>CR</given-names></name><name name-style="western"><surname>Sivaperuman</surname><given-names>C</given-names></name><name name-style="western"><surname>Raghunathan</surname><given-names>C</given-names></name></person-group> (<year>2012</year>) <article-title>Addition to the Opisthobranchiate (<tp:taxon-name><tp:taxon-name-part taxon-name-part-type="subclass">Opisthobranchia</tp:taxon-name-part></tp:taxon-name>, <tp:taxon-name><tp:taxon-name-part taxon-name-part-type="phylum">Mollusca</tp:taxon-name-part></tp:taxon-name>) fauna of Andaman and Nicobar Islands, India.</article-title> <source>Galaxea, Journal of Coral Reef Studies</source> <volume>14</volume>: <fpage>105</fpage>–<lpage>113</lpage>. <ext-link xlink:type="simple" ext-link-type="doi" xlink:href="10.3755/galaxea.14.105">https://doi.org/10.3755/galaxea.14.105</ext-link></mixed-citation></ref></ref-list></tp:taxon-treatment>
