# Supplementary material for: Red Sea Opisthobranchia 5: new species and new records of chromodorids from the Red Sea (Heterobranchia, Nudibranchia, Chromodorididae)
Source: Zookeys. 2018 Jul 4;(770):9–42. doi: 10.3897/zookeys.770.26378 (PMC6041362; doi:10.3897/zookeys.770.26378)
Supplement: XML Treatment for Diversidoris flava [file zookeys.770.26378-treatment2.xml]

<!DOCTYPE tp:taxon-treatment
  PUBLIC "-//TaxonX//DTD Taxonomic Treatment Publishing DTD v0 20100105//EN" "tax-treatment-NSO.dtd">
<tp:taxon-treatment xmlns:tp="http://www.plazi.org/taxpub"><tp:treatment-meta><kwd-group><label>Taxon classification</label><kwd><named-content xmlns:xlink="http://www.w3.org/1999/xlink" content-type="kingdom">Animalia</named-content></kwd><kwd><named-content xmlns:xlink="http://www.w3.org/1999/xlink" content-type="order">Nudibranchia</named-content></kwd><kwd><named-content xmlns:xlink="http://www.w3.org/1999/xlink" content-type="family">Chromodorididae</named-content></kwd></kwd-group><mixed-citation publication-type="journal"><person-group><name><surname>Yonow</surname><given-names>Nathalie</given-names></name></person-group><article-title>Red Sea <tp:taxon-name><tp:taxon-name-part taxon-name-part-type="subclass">Opisthobranchia</tp:taxon-name-part></tp:taxon-name> 5: new species and new records of chromodorids from the Red Sea (<tp:taxon-name><tp:taxon-name-part taxon-name-part-type="superorder">Heterobranchia</tp:taxon-name-part></tp:taxon-name>, <tp:taxon-name><tp:taxon-name-part taxon-name-part-type="order">Nudibranchia</tp:taxon-name-part></tp:taxon-name>, <tp:taxon-name><tp:taxon-name-part taxon-name-part-type="family">Chromodorididae</tp:taxon-name-part></tp:taxon-name>)</article-title><source>Zookeys</source><day>4</day><month>7</month><year>2018</year><volume>2018</volume><issue>770</issue><fpage>9</fpage><lpage>42</lpage><pub-id pub-id-type="doi">10.3897/zookeys.770.26378</pub-id></mixed-citation></tp:treatment-meta><tp:nomenclature><tp:taxon-name>
            <tp:taxon-name-part taxon-name-part-type="genus" reg="Diversidoris">Diversidoris</tp:taxon-name-part>
            <tp:taxon-name-part taxon-name-part-type="species" reg="flava">flava</tp:taxon-name-part>
          </tp:taxon-name><tp:taxon-authority>(Eliot, 1904)</tp:taxon-authority><xref ref-type="fig" rid="F3">Plate 3</xref><!--PageBreak--><!--PageBreak--><tp:nomenclature-citation-list><tp:nomenclature-citation><tp:taxon-name>
                <tp:taxon-name-part taxon-name-part-type="genus" reg="Chromodoris">Chromodoris</tp:taxon-name-part> <tp:taxon-name-part taxon-name-part-type="species" reg="flava">flava</tp:taxon-name-part></tp:taxon-name><comment>Eliot, 1904: 399 (Zanzibar).</comment></tp:nomenclature-citation><tp:nomenclature-citation><tp:taxon-name>
                <tp:taxon-name-part taxon-name-part-type="genus" reg="Noumea">Noumea</tp:taxon-name-part> <tp:taxon-name-part taxon-name-part-type="species" reg="flava">flava</tp:taxon-name-part></tp:taxon-name><comment>– <xref ref-type="bibr" rid="B22">Rudman 1986c</xref>: 379, figs 1–4, 17 (GBR, Australia); <xref ref-type="bibr" rid="B37">Yonow 2008</xref>: 61, 199 (Red Sea).</comment></tp:nomenclature-citation></tp:nomenclature-citation-list></tp:nomenclature><tp:treatment-sec sec-type="material" id="SECID0EVMAC"><title>Material.</title><p>Sha’ab steel tank, Hurghada, Egypt, 01 Aug 2009, 35 m depth on sand, one specimen 4.5 × 2.5 mm (preserved), leg. and photographs S Kahlbrock; photographs only, vicinity of Hurghada, Egypt, 08 Nov 2013, 13 July 2015, S Kahlbrock.</p></tp:treatment-sec><tp:treatment-sec sec-type="description" id="SECID0E1MAC"><title>Description.</title><p>This species is unmistakable with its lemon yellow body bordered by a deep red line along the margin (Plate <xref ref-type="fig" rid="F3">3</xref>). The rhinophores and unipinnate gills are also lemon yellow. The tiny specimen was damaged, and missing most of its right rhinophore. The left rhinophore bears 12 lamellae, the edges of which are opaque white in life.</p><p>The mantle margin of the preserved specimen is of uniform thickness, as is its edge despite the implications of the red line along the margin in life, which is thicker at intervals in the photographs.</p><fig id="F3" position="float" orientation="portrait"><label>Plate 3.</label><caption><p>
                <italic><tp:taxon-name><tp:taxon-name-part taxon-name-part-type="genus" reg="Diversidoris">Diversidoris</tp:taxon-name-part> <tp:taxon-name-part taxon-name-part-type="species" reg="flava">flava</tp:taxon-name-part></tp:taxon-name></italic> (Eliot, 1904), photograph S Kahlbrock.</p></caption><graphic xmlns:xlink="http://www.w3.org/1999/xlink" xlink:href="zookeys-770-009-g003.jpg" position="float" orientation="portrait" xlink:type="simple" id="oo_214576.jpg"/></fig></tp:treatment-sec><tp:treatment-sec sec-type="remarks" id="SECID0E4NAC"><title>Remarks.</title><p>
            <italic><tp:taxon-name><tp:taxon-name-part taxon-name-part-type="genus" reg="Diversidoris">Diversidoris</tp:taxon-name-part> <tp:taxon-name-part taxon-name-part-type="species" reg="flava">flava</tp:taxon-name-part></tp:taxon-name></italic> was originally described in <italic><tp:taxon-name><tp:taxon-name-part taxon-name-part-type="genus" reg="Noumea">Noumea</tp:taxon-name-part></tp:taxon-name></italic> but it has been shown by <xref ref-type="bibr" rid="B13">Johnson and Gosliner (2012)</xref> that it belongs to the genus <italic><tp:taxon-name><tp:taxon-name-part taxon-name-part-type="genus" reg="Diversidoris">Diversidoris</tp:taxon-name-part></tp:taxon-name></italic>, separated from <italic><tp:taxon-name><tp:taxon-name-part taxon-name-part-type="genus" reg="Noumea">Noumea</tp:taxon-name-part></tp:taxon-name></italic> (= <italic><tp:taxon-name><tp:taxon-name-part taxon-name-part-type="genus" reg="Verconia">Verconia</tp:taxon-name-part></tp:taxon-name></italic>; see Remarks below for <italic><tp:taxon-name><tp:taxon-name-part taxon-name-part-type="genus" reg="Verconia">Verconia</tp:taxon-name-part> <tp:taxon-name-part taxon-name-part-type="species" reg="sudanica">sudanica</tp:taxon-name-part></tp:taxon-name></italic>).</p></tp:treatment-sec><tp:treatment-sec sec-type="distribution" id="SECID0EZPAC"><title>Distribution.</title><p>This is the first specimen record of <italic><tp:taxon-name><tp:taxon-name-part taxon-name-part-type="genus" reg="Diversidoris">Diversidoris</tp:taxon-name-part> <tp:taxon-name-part taxon-name-part-type="species" reg="flava">flava</tp:taxon-name-part></tp:taxon-name></italic> in the Red Sea; it was previously recorded by a series of photographs also from Eilat in the northern Red Sea no earlier than 2005 (Eilat, <xref ref-type="bibr" rid="B37">Yonow 2008</xref>: 199; <ext-link xmlns:xlink="http://www.w3.org/1999/xlink" xlink:type="simple" ext-link-type="uri" xlink:href="http://www.seaslugforum.net/find/21083">http://www.seaslugforum.net/find/21083</ext-link>). The distribution of this somewhat uncommon species is throughout the Indo-Pacific Ocean; its recent arrival in the Red Sea may be due to shipping.</p></tp:treatment-sec><ref-list><ref id="B22"><mixed-citation xmlns:xlink="http://www.w3.org/1999/xlink" xlink:type="simple">
          <person-group><name name-style="western"><surname>Rudman</surname><given-names>WB</given-names></name></person-group> (<year>1986c</year>) <article-title>The <tp:taxon-name><tp:taxon-name-part taxon-name-part-type="family">Chromodorididae</tp:taxon-name-part></tp:taxon-name> (<tp:taxon-name><tp:taxon-name-part taxon-name-part-type="subclass">Opisthobranchia</tp:taxon-name-part></tp:taxon-name>, <tp:taxon-name><tp:taxon-name-part taxon-name-part-type="phylum">Mollusca</tp:taxon-name-part></tp:taxon-name>) of the Indo-West Pacific: <italic><tp:taxon-name><tp:taxon-name-part taxon-name-part-type="genus">Noumea</tp:taxon-name-part> <tp:taxon-name-part taxon-name-part-type="species">flava</tp:taxon-name-part></tp:taxon-name></italic> colour group.</article-title> <source>Zoological Journal of the Linnean Society</source> <volume>88</volume>(<issue>4</issue>): <fpage>377</fpage>–<lpage>404</lpage>. <ext-link xlink:type="simple" ext-link-type="doi" xlink:href="10.1111/j.1096-3642.1986.tb02254.x">https://doi.org/10.1111/j.1096-3642.1986.tb02254.x</ext-link></mixed-citation></ref><ref id="B37"><mixed-citation xmlns:xlink="http://www.w3.org/1999/xlink" xlink:type="simple">
          <person-group><name name-style="western"><surname>Yonow</surname><given-names>N</given-names></name></person-group> (<year>2008</year>) <source>Red Sea Sea Slugs.</source> <publisher-name>Pensoft Publications</publisher-name>, <publisher-loc>Sofia/Moscow</publisher-loc>, <size units="page">304 pp</size>.</mixed-citation></ref><ref id="B13"><mixed-citation xmlns:xlink="http://www.w3.org/1999/xlink" xlink:type="simple">
          <person-group><name name-style="western"><surname>Johnson</surname><given-names>RF</given-names></name><name name-style="western"><surname>Gosliner</surname><given-names>TM</given-names></name></person-group> (<year>2012</year>) Traditional taxonomic groupings mask evolutionary history: A molecular phylogeny and new classification of the chromodorid nudibranchs. PLoS ONE 7(4): e33479. <ext-link xlink:type="simple" ext-link-type="doi" xlink:href="10.1371/journal.pone.0033479">https://doi.org/10.1371/journal.pone.0033479</ext-link></mixed-citation></ref></ref-list></tp:taxon-treatment>
