# Supplementary material for: Red Sea Opisthobranchia 5: new species and new records of chromodorids from the Red Sea (Heterobranchia, Nudibranchia, Chromodorididae)
Source: Zookeys. 2018 Jul 4;(770):9–42. doi: 10.3897/zookeys.770.26378 (PMC6041362; doi:10.3897/zookeys.770.26378)
Supplement: XML Treatment for Doriprismatica kyanomarginata [file zookeys.770.26378-treatment3.xml]

<!DOCTYPE tp:taxon-treatment
  PUBLIC "-//TaxonX//DTD Taxonomic Treatment Publishing DTD v0 20100105//EN" "tax-treatment-NSO.dtd">
<tp:taxon-treatment xmlns:tp="http://www.plazi.org/taxpub"><tp:treatment-meta><kwd-group><label>Taxon classification</label><kwd><named-content xmlns:xlink="http://www.w3.org/1999/xlink" content-type="kingdom">Animalia</named-content></kwd><kwd><named-content xmlns:xlink="http://www.w3.org/1999/xlink" content-type="order">Nudibranchia</named-content></kwd><kwd><named-content xmlns:xlink="http://www.w3.org/1999/xlink" content-type="family">Chromodorididae</named-content></kwd></kwd-group><mixed-citation publication-type="journal"><person-group><name><surname>Yonow</surname><given-names>Nathalie</given-names></name></person-group><article-title>Red Sea <tp:taxon-name><tp:taxon-name-part taxon-name-part-type="subclass">Opisthobranchia</tp:taxon-name-part></tp:taxon-name> 5: new species and new records of chromodorids from the Red Sea (<tp:taxon-name><tp:taxon-name-part taxon-name-part-type="superorder">Heterobranchia</tp:taxon-name-part></tp:taxon-name>, <tp:taxon-name><tp:taxon-name-part taxon-name-part-type="order">Nudibranchia</tp:taxon-name-part></tp:taxon-name>, <tp:taxon-name><tp:taxon-name-part taxon-name-part-type="family">Chromodorididae</tp:taxon-name-part></tp:taxon-name>)</article-title><source>Zookeys</source><day>4</day><month>7</month><year>2018</year><volume>2018</volume><issue>770</issue><fpage>9</fpage><lpage>42</lpage><pub-id pub-id-type="doi">10.3897/zookeys.770.26378</pub-id></mixed-citation></tp:treatment-meta><tp:nomenclature><tp:taxon-name>
            <tp:taxon-name-part taxon-name-part-type="genus" reg="Doriprismatica">Doriprismatica</tp:taxon-name-part>
            <tp:taxon-name-part taxon-name-part-type="species" reg="kyanomarginata">kyanomarginata</tp:taxon-name-part>
            <object-id xmlns:xlink="http://www.w3.org/1999/xlink" content-type="zoobank" xlink:type="simple">http://zoobank.org/3BA982AA-5F86-4089-8D8B-9534A07F6284</object-id>
          </tp:taxon-name><tp:taxon-status xmlns:xlink="http://www.w3.org/1999/xlink" xlink:type="simple">sp. n.</tp:taxon-status><xref ref-type="fig" rid="F5">Figure 1</xref><xref ref-type="fig" rid="F4">, Plate 4</xref><tp:nomenclature-citation-list><tp:nomenclature-citation><tp:taxon-name>
                <tp:taxon-name-part taxon-name-part-type="genus" reg="Glossodoris"/></tp:taxon-name><comment>Colourful sea slugs – <xref ref-type="bibr" rid="B3">Dipper and Woodward 1989</xref>: 58. </comment></tp:nomenclature-citation><tp:nomenclature-citation><tp:taxon-name>
                <tp:taxon-name-part taxon-name-part-type="genus" reg="Glossodoris">Glossodoris</tp:taxon-name-part> <tp:taxon-name-part taxon-name-part-type="species" reg="cincta">cincta</tp:taxon-name-part></tp:taxon-name><comment>– <xref ref-type="bibr" rid="B37">Yonow 2008</xref>: 60, 188 (lower left large and upper small photographs only, Egypt) (<bold>non</bold><tp:taxon-name><tp:taxon-name-part taxon-name-part-type="genus" reg="Casella">Casella</tp:taxon-name-part> <tp:taxon-name-part taxon-name-part-type="species" reg="cincta">cincta</tp:taxon-name-part></tp:taxon-name> Bergh, 1888).</comment></tp:nomenclature-citation></tp:nomenclature-citation-list></tp:nomenclature><tp:treatment-sec sec-type="type material" id="SECID0EIDAE"><title>Type material.</title><p>
            <bold>HOLOTYPE SMF 349566</bold>: Egypt, Sept/Oct 1995, one specimen 21 × 13 mm preserved (still retains dorsal mottling, marginal bands clearly broad ochre, light blue line, black margin on both sides), leg. Á Valdés &amp; E Mollo (HU-M7), radula already dissected, used for SEM.</p><!--PageBreak--></tp:treatment-sec><tp:treatment-sec sec-type="material" id="SECID0ERDAE"><title>Other material.</title><p>The Creek, Jeddah, Saudi Arabia, 1980s, photographs of one individual, J Kuchinke (<xref ref-type="bibr" rid="B37">Yonow 2008</xref>: 189, uppermost small photograph on right); one individual, photograph G Brown (Plate <xref ref-type="fig" rid="F4">4</xref>); Egypt, 1990s, photograph of one individual, J Hinterkircher; Egypt, 28 Sept 1995, intertidal, photograph of one individual, Á Valdés &amp; E Mollo (HU-015).</p></tp:treatment-sec><tp:treatment-sec sec-type="diagnosis" id="SECID0E6DAE"><title>Diagnosis.</title><p>While the body shape and colour are similar to those of <italic><tp:taxon-name><tp:taxon-name-part taxon-name-part-type="genus" reg="Glossodoris">Glossodoris</tp:taxon-name-part> <tp:taxon-name-part taxon-name-part-type="species" reg="cincta">cincta</tp:taxon-name-part></tp:taxon-name></italic>, the marginal banding is diagnostic: the diffuse yellow innermost band has a sharp outer line bordering the distinct sky blue band, which is followed by a pitch-black margin visible on both sides of the mantle edge.</p></tp:treatment-sec><tp:treatment-sec sec-type="description" id="SECID0EQEAE"><title>Description.</title><p>This species is distinctive with its fleshy body thrown into four primary and multiple secondary folds. The approximately 20 gills are simply pinnate but whorled around the anal papilla. The rhinophores issue from low raised sheaths, which may bear tiny white spots around the margin, and carry in the region of 21 lamellae.</p><p>The body is cream with beige irregularities; this may be somewhat darker centrally in some individuals (Plate <xref ref-type="fig" rid="F4">4</xref>). The banding on the margin is distinctive: the creamy beige dorsum abruptly becomes more yellow, producing a band that is diffuse on the inside but abruptly demarcated on the outside. It is followed by a light blue line and the mantle margin is marked by a thick black line. This colour pattern is also present on the hyponotum. The gills have a beige-brown line up both sides, which meets over the top of each gill. The pinnules are opaque white. The rhinophores have a mottled beige stalk and the lamellate club is rather rounded. There is a white line up both sides and along the edges of the lamellae.</p><fig id="F4" position="float" orientation="portrait"><label>Plate 4.</label><caption><p>
                <italic><tp:taxon-name><tp:taxon-name-part taxon-name-part-type="genus" reg="Doriprismatica">Doriprismatica</tp:taxon-name-part> <tp:taxon-name-part taxon-name-part-type="species" reg="kyanomarginata">kyanomarginata</tp:taxon-name-part></tp:taxon-name></italic> sp. n., photograph G Brown (non-type).</p></caption><graphic xmlns:xlink="http://www.w3.org/1999/xlink" xlink:href="zookeys-770-009-g004.jpg" position="float" orientation="portrait" xlink:type="simple" id="oo_214577.jpg"/></fig><p>The coloured banding remains on the preserved specimens (Figure <xref ref-type="fig" rid="F5">1A</xref>). Ventrally, it is creamy beige, with the top of the foot a little darker but not as dark as the hyponotum. There are no coloured bands on the margin of the foot. The anterior margin of the foot is thickened, and the radula was already dissected upon reception.</p><p>The radular formula is &gt;73 × approx. 50.0.50. There is no median thickening or rhachidian tooth present, but a small space in the middle (Figure <xref ref-type="fig" rid="F5">1B</xref>). The first marginal tooth on each side bears four or five denticles on each side of the cusp. The cusp becomes much longer at approximately tooth 4 or 5, and the four or five denticles also become a little larger. The outermost teeth in the row are undifferentiated but somewhat reduced in cusp and root sizes; the denticles are also reduced in both size and number (Figure <xref ref-type="fig" rid="F5">1C</xref>).</p><p>The jaw rodlets are curved and bicuspid at the tips, 20–25 µm long (Figure <xref ref-type="fig" rid="F5">1D</xref>).</p><fig id="F5" position="float" orientation="portrait"><label>Figure 1.</label><caption><p>
                <italic><tp:taxon-name><tp:taxon-name-part taxon-name-part-type="genus" reg="Doriprismatica">Doriprismatica</tp:taxon-name-part> <tp:taxon-name-part taxon-name-part-type="species" reg="kyanomarginata">kyanomarginata</tp:taxon-name-part></tp:taxon-name></italic> sp. n. <bold>A</bold> ventral view of whole specimen showing colours of the preserved specimen, including the anterior section of the mantle margin <bold>B</bold> midline area from the anterior portion of the radula <bold>C</bold> lateral teeth from the posterior section of the radula <bold>D</bold> jaw rodlets.</p></caption><graphic xmlns:xlink="http://www.w3.org/1999/xlink" xlink:href="zookeys-770-009-g005.jpg" position="float" orientation="portrait" xlink:type="simple" id="oo_214578.jpg"/></fig></tp:treatment-sec><tp:treatment-sec sec-type="remarks" id="SECID0EJHAE"><title>Remarks.</title><p>Originally considered a colour form of <italic><tp:taxon-name><tp:taxon-name-part taxon-name-part-type="genus" reg="Glossodoris">Glossodoris</tp:taxon-name-part> <tp:taxon-name-part taxon-name-part-type="species" reg="cincta">cincta</tp:taxon-name-part></tp:taxon-name></italic> by <xref ref-type="bibr" rid="B20">Rudman (1986a)</xref> and <xref ref-type="bibr" rid="B37">Yonow (2008)</xref>, this species is rarely recorded in the Red Sea compared to the common reddish <italic><tp:taxon-name><tp:taxon-name-part taxon-name-part-type="genus" reg="Glossodoris">G.</tp:taxon-name-part> <tp:taxon-name-part taxon-name-part-type="species" reg="cincta">cincta</tp:taxon-name-part></tp:taxon-name></italic> with the ochre-black-white mantle margin: in fact, there are only four photographic records of this new species from Jeddah and Egypt since the 1970s (see Material above) compared to the many others of <italic><tp:taxon-name><tp:taxon-name-part taxon-name-part-type="genus" reg="Glossodoris">G.</tp:taxon-name-part> <tp:taxon-name-part taxon-name-part-type="species" reg="cincta">cincta</tp:taxon-name-part></tp:taxon-name></italic>. There are also no records of <italic><tp:taxon-name><tp:taxon-name-part taxon-name-part-type="genus" reg="Doriprismatica">D.</tp:taxon-name-part> <tp:taxon-name-part taxon-name-part-type="species" reg="kyanomarginata">kyanomarginata</tp:taxon-name-part></tp:taxon-name></italic> sp. n. from the Red Sea on SeaSlugForum (<ext-link xmlns:xlink="http://www.w3.org/1999/xlink" xlink:type="simple" ext-link-type="uri" xlink:href="http://www.seaslugforum.net/showall/gloscinc">http://www.seaslugforum.net/showall/gloscinc</ext-link>) nor the internet. There is, however, one photograph of a pair of this new species in a book on the Persian Gulf (<xref ref-type="bibr" rid="B3">Dipper and Woodward 1989</xref>) but there are no further records from the Gulf.</p><!--PageBreak--><p>The Indian Ocean form of <italic><tp:taxon-name><tp:taxon-name-part taxon-name-part-type="genus" reg="Glossodoris">Glossodoris</tp:taxon-name-part> <tp:taxon-name-part taxon-name-part-type="species" reg="cincta">cincta</tp:taxon-name-part></tp:taxon-name></italic> is similar to this species, but has a darker body with a similar fading towards the margin and only two coloured marginal bands, a bright yellow submarginal line and a black marginal line: there is no blue. Additionally, the radular and jaw elements differ substantially. There are many more denticles on the teeth of the western Indian Ocean specimen, approximately 8–13 compared to the 4–5 present on the teeth of this new species. The formula of a 55 mm living specimens is 134 × 64.1.64 with a distinct median thickening (<xref ref-type="bibr" rid="B20">Rudman 1986a</xref>: 149). The jaws of <italic><tp:taxon-name><tp:taxon-name-part taxon-name-part-type="genus" reg="Glossodoris">Glossodoris</tp:taxon-name-part> <tp:taxon-name-part taxon-name-part-type="species" reg="cincta">cincta</tp:taxon-name-part></tp:taxon-name></italic> also differ, with most being unicuspid; in <italic><tp:taxon-name><tp:taxon-name-part taxon-name-part-type="genus" reg="Glossodoris">G.</tp:taxon-name-part> <tp:taxon-name-part taxon-name-part-type="species" reg="kyanomarginata">kyanomarginata</tp:taxon-name-part></tp:taxon-name></italic> sp. n. the rodlets are bifid without exception, similar to those of the <italic><tp:taxon-name><tp:taxon-name-part taxon-name-part-type="genus" reg="Glossodoris">G.</tp:taxon-name-part> <tp:taxon-name-part taxon-name-part-type="species" reg="atromarginata">atromarginata</tp:taxon-name-part></tp:taxon-name></italic> group of species as defined in <xref ref-type="bibr" rid="B20">Rudman (1986a)</xref> but currently attributed to <italic><tp:taxon-name><tp:taxon-name-part taxon-name-part-type="genus" reg="Doriprismatica">Doriprismatica</tp:taxon-name-part></tp:taxon-name></italic> (<xref ref-type="bibr" rid="B14">MolluscaBase 2018</xref>).</p><p>The body shapes differ from both <italic><tp:taxon-name><tp:taxon-name-part taxon-name-part-type="genus" reg="Doriprismatica">Doriprismatica</tp:taxon-name-part> <tp:taxon-name-part taxon-name-part-type="species" reg="atromarginata">atromarginata</tp:taxon-name-part></tp:taxon-name></italic> (Cuvier, 1804) and <italic><tp:taxon-name><tp:taxon-name-part taxon-name-part-type="genus" reg="Doriprismatica">D.</tp:taxon-name-part> <tp:taxon-name-part taxon-name-part-type="species" reg="plumbea">plumbea</tp:taxon-name-part></tp:taxon-name></italic> (Pagenstecher, 1877) as illustrated by <xref ref-type="bibr" rid="B20">Rudman (1986a)</xref> and <xref ref-type="bibr" rid="B32">Yonow (1989)</xref> (both as <italic><tp:taxon-name><tp:taxon-name-part taxon-name-part-type="genus" reg="Glossodoris">Glossodoris</tp:taxon-name-part></tp:taxon-name></italic>) in being much more convoluted with secondary undulations. This is relevant, as the marginal banding of <italic><tp:taxon-name><tp:taxon-name-part taxon-name-part-type="genus" reg="Doriprismatica">D.</tp:taxon-name-part> <tp:taxon-name-part taxon-name-part-type="species" reg="plumbea">plumbea</tp:taxon-name-part></tp:taxon-name></italic> is similar in colour, and can often be blue. However, the body colour is much more yellow and darker in <italic><tp:taxon-name><tp:taxon-name-part taxon-name-part-type="genus" reg="Doriprismatica">D.</tp:taxon-name-part> <tp:taxon-name-part taxon-name-part-type="species" reg="plumbea">plumbea</tp:taxon-name-part></tp:taxon-name></italic>: <xref ref-type="bibr" rid="B8">Gohar and Abul-Ela (1959)</xref> described <italic><tp:taxon-name><tp:taxon-name-part taxon-name-part-type="genus" reg="Doriprismatica">D.</tp:taxon-name-part> <tp:taxon-name-part taxon-name-part-type="species" reg="plumbea">plumbea</tp:taxon-name-part></tp:taxon-name></italic> (as <italic><tp:taxon-name><tp:taxon-name-part taxon-name-part-type="genus" reg="Casella">Casella</tp:taxon-name-part> <tp:taxon-name-part taxon-name-part-type="species" reg="atromarginata">atromarginata</tp:taxon-name-part></tp:taxon-name></italic>) in detail and subsequently <xref ref-type="bibr" rid="B9">Gohar and Soliman (1967)</xref> described the Indian Ocean form of <italic><tp:taxon-name><tp:taxon-name-part taxon-name-part-type="genus" reg="Glossodoris">Glossodoris</tp:taxon-name-part> <tp:taxon-name-part taxon-name-part-type="species" reg="cincta">cincta</tp:taxon-name-part></tp:taxon-name></italic> (as <italic><tp:taxon-name><tp:taxon-name-part taxon-name-part-type="genus" reg="Casella">Casella</tp:taxon-name-part> <tp:taxon-name-part taxon-name-part-type="species" reg="obsoleta">obsoleta</tp:taxon-name-part></tp:taxon-name></italic>) and its development from the Egyptian Red Sea, comparing the two species’ very different modes of development. Clearly, there are morphological, radular, and developmental differences between the two genera.</p></tp:treatment-sec><tp:treatment-sec sec-type="distribution" id="SECID0E2OAE"><title>Distribution.</title><p>Possibly endemic to the Red Sea. Only one unconfirmed published record from the Persian Gulf.</p></tp:treatment-sec><tp:treatment-sec sec-type="etymology" id="SECID0EAPAE"><title>Derivatio nominis.</title><p>The specific epithet is built by combining the Greek <italic>κυανός</italic> and Latin <italic>marginata</italic>, referring to the cerulean blue submargin.</p></tp:treatment-sec><ref-list><ref id="B3"><mixed-citation xmlns:xlink="http://www.w3.org/1999/xlink" xlink:type="simple">
          <person-group><name name-style="western"><surname>Dipper</surname><given-names>F</given-names></name><name name-style="western"><surname>Woodward</surname><given-names>T</given-names></name></person-group> (<year>1989</year>) <source>The Living Sea.</source> <publisher-name>Motivate Publishing</publisher-name>, <publisher-loc>United Arab Emirates</publisher-loc>, <size units="page">95 pp</size>.</mixed-citation></ref><ref id="B37"><mixed-citation xmlns:xlink="http://www.w3.org/1999/xlink" xlink:type="simple">
          <person-group><name name-style="western"><surname>Yonow</surname><given-names>N</given-names></name></person-group> (<year>2008</year>) <source>Red Sea Sea Slugs.</source> <publisher-name>Pensoft Publications</publisher-name>, <publisher-loc>Sofia/Moscow</publisher-loc>, <size units="page">304 pp</size>.</mixed-citation></ref><ref id="B20"><mixed-citation xmlns:xlink="http://www.w3.org/1999/xlink" xlink:type="simple">
          <person-group><name name-style="western"><surname>Rudman</surname><given-names>WB</given-names></name></person-group> (<year>1986a</year>) <article-title>The <tp:taxon-name><tp:taxon-name-part taxon-name-part-type="family">Chromodorididae</tp:taxon-name-part></tp:taxon-name> (<tp:taxon-name><tp:taxon-name-part taxon-name-part-type="subclass">Opisthobranchia</tp:taxon-name-part></tp:taxon-name>, <tp:taxon-name><tp:taxon-name-part taxon-name-part-type="phylum">Mollusca</tp:taxon-name-part></tp:taxon-name>) of the Indo-West Pacific: the genus <italic><tp:taxon-name><tp:taxon-name-part taxon-name-part-type="genus">Glossodoris</tp:taxon-name-part></tp:taxon-name></italic> Ehrenberg (= <italic><tp:taxon-name><tp:taxon-name-part taxon-name-part-type="genus">Casella</tp:taxon-name-part></tp:taxon-name></italic> Hancock and A. Adams).</article-title> <source>Zoological Journal Linnean Society</source> <volume>86</volume>(<issue>2</issue>): <fpage>101</fpage>–<lpage>184</lpage>. <ext-link xlink:type="simple" ext-link-type="doi" xlink:href="10.1111/j.1096-3642.1986.tb01810.x">https://doi.org/10.1111/j.1096-3642.1986.tb01810.x</ext-link></mixed-citation></ref><ref id="B14"><mixed-citation xmlns:xlink="http://www.w3.org/1999/xlink" xlink:type="simple">
          <institution xlink:type="simple">MolluscaBase</institution> (<year>2018</year>) <italic><tp:taxon-name><tp:taxon-name-part taxon-name-part-type="genus">Doriprismatica</tp:taxon-name-part> <tp:taxon-name-part taxon-name-part-type="species">atromarginata</tp:taxon-name-part></tp:taxon-name></italic> (Cuvier, 1804). Accessed through: World Register of Marine Species. <ext-link xlink:type="simple" ext-link-type="uri" xlink:href="http://www.marinespecies.org/aphia.php?p=taxdetails%26id=558499">http://www.marinespecies.org/aphia.php?p=taxdetails&amp;id=558499</ext-link> [accessed: 15 June 2018]</mixed-citation></ref><ref id="B32"><mixed-citation xmlns:xlink="http://www.w3.org/1999/xlink" xlink:type="simple">
          <person-group><name name-style="western"><surname>Yonow</surname><given-names>N</given-names></name></person-group> (<year>1989</year>) <article-title>Red Sea <tp:taxon-name><tp:taxon-name-part taxon-name-part-type="subclass">Opisthobranchia</tp:taxon-name-part></tp:taxon-name>. 2. The family <tp:taxon-name><tp:taxon-name-part taxon-name-part-type="family">Chromodorididae</tp:taxon-name-part></tp:taxon-name> (<tp:taxon-name><tp:taxon-name-part taxon-name-part-type="phylum">Mollusca</tp:taxon-name-part></tp:taxon-name>, <tp:taxon-name><tp:taxon-name-part taxon-name-part-type="order">Nudibranchia</tp:taxon-name-part></tp:taxon-name>).</article-title> <source>Fauna of Saudi Arabia</source> <volume>10</volume>: <fpage>290</fpage>–<lpage>309</lpage>.</mixed-citation></ref><ref id="B8"><mixed-citation xmlns:xlink="http://www.w3.org/1999/xlink" xlink:type="simple">
          <person-group><name name-style="western"><surname>Gohar</surname><given-names>HAF</given-names></name><name name-style="western"><surname>Aboul-Ela</surname><given-names>IA</given-names></name></person-group> (<year>1959</year>) <article-title>On the biology and development of three nudibranchs.</article-title> <source>Publications of the Marine Biological Station of Ghardaqa</source> <volume>10</volume>: <fpage>41</fpage>–<lpage>62</lpage>.</mixed-citation></ref><ref id="B9"><mixed-citation xmlns:xlink="http://www.w3.org/1999/xlink" xlink:type="simple">
          <person-group><name name-style="western"><surname>Gohar</surname><given-names>HAF</given-names></name><name name-style="western"><surname>Soliman</surname><given-names>GN</given-names></name></person-group> (<year>1967</year>) <article-title>The direct development of the nudibranch <italic><tp:taxon-name><tp:taxon-name-part taxon-name-part-type="genus">Casella</tp:taxon-name-part> <tp:taxon-name-part taxon-name-part-type="species">obsoleta</tp:taxon-name-part></tp:taxon-name></italic> (Rüppell &amp; Leuckart) (<tp:taxon-name><tp:taxon-name-part taxon-name-part-type="class">Gastropoda</tp:taxon-name-part></tp:taxon-name>, Nudibranchiata).</article-title> <source>Publications of the Marine Biological Station of Ghardaqa</source> <volume>14</volume>: <fpage>149</fpage>–<lpage>166</lpage>.</mixed-citation></ref></ref-list></tp:taxon-treatment>
