# Supplementary material for: Red Sea Opisthobranchia 5: new species and new records of chromodorids from the Red Sea (Heterobranchia, Nudibranchia, Chromodorididae)
Source: Zookeys. 2018 Jul 4;(770):9–42. doi: 10.3897/zookeys.770.26378 (PMC6041362; doi:10.3897/zookeys.770.26378)
Supplement: XML Treatment for Goniobranchus collingwoodi [file zookeys.770.26378-treatment5.xml]

<!DOCTYPE tp:taxon-treatment
  PUBLIC "-//TaxonX//DTD Taxonomic Treatment Publishing DTD v0 20100105//EN" "tax-treatment-NSO.dtd">
<tp:taxon-treatment xmlns:tp="http://www.plazi.org/taxpub"><tp:treatment-meta><kwd-group><label>Taxon classification</label><kwd><named-content xmlns:xlink="http://www.w3.org/1999/xlink" content-type="kingdom">Animalia</named-content></kwd><kwd><named-content xmlns:xlink="http://www.w3.org/1999/xlink" content-type="order">Nudibranchia</named-content></kwd><kwd><named-content xmlns:xlink="http://www.w3.org/1999/xlink" content-type="family">Chromodorididae</named-content></kwd></kwd-group><mixed-citation publication-type="journal"><person-group><name><surname>Yonow</surname><given-names>Nathalie</given-names></name></person-group><article-title>Red Sea <tp:taxon-name><tp:taxon-name-part taxon-name-part-type="subclass">Opisthobranchia</tp:taxon-name-part></tp:taxon-name> 5: new species and new records of chromodorids from the Red Sea (<tp:taxon-name><tp:taxon-name-part taxon-name-part-type="superorder">Heterobranchia</tp:taxon-name-part></tp:taxon-name>, <tp:taxon-name><tp:taxon-name-part taxon-name-part-type="order">Nudibranchia</tp:taxon-name-part></tp:taxon-name>, <tp:taxon-name><tp:taxon-name-part taxon-name-part-type="family">Chromodorididae</tp:taxon-name-part></tp:taxon-name>)</article-title><source>Zookeys</source><day>4</day><month>7</month><year>2018</year><volume>2018</volume><issue>770</issue><fpage>9</fpage><lpage>42</lpage><pub-id pub-id-type="doi">10.3897/zookeys.770.26378</pub-id></mixed-citation></tp:treatment-meta><tp:nomenclature><tp:taxon-name>
            <tp:taxon-name-part taxon-name-part-type="genus" reg="Goniobranchus">Goniobranchus</tp:taxon-name-part>
            <tp:taxon-name-part taxon-name-part-type="species" reg="collingwoodi">collingwoodi</tp:taxon-name-part>
          </tp:taxon-name><tp:taxon-authority>(Rudman, 1987)</tp:taxon-authority><xref ref-type="fig" rid="F8">Figure 3</xref><xref ref-type="fig" rid="F9">, Plate 6</xref><tp:nomenclature-citation-list><tp:nomenclature-citation><tp:taxon-name>
                <tp:taxon-name-part taxon-name-part-type="genus" reg="Chromodoris">Chromodoris</tp:taxon-name-part> <tp:taxon-name-part taxon-name-part-type="species" reg="collingwoodi">collingwoodi</tp:taxon-name-part></tp:taxon-name><comment>Rudman, 1987: 358–364, figs 23E-F, 32–35 (eastern Australia, Solomon Islands, Hong Kong); <xref ref-type="bibr" rid="B1">Baba 1989</xref>: 23, fig. 2; <xref ref-type="bibr" rid="B25">Rudman and Darvell 1990</xref>: 58, pl. 6B (Hong Kong); <xref ref-type="bibr" rid="B29">Wells and Bryce 1993</xref>: 117, fig. 144 (western Australia); <xref ref-type="bibr" rid="B36">Yonow 2001</xref>: 11, pl. 1 fig. 1 (Indonesia); <xref ref-type="bibr" rid="B12">Hervé 2010</xref>: 233 (New Caledonia).</comment></tp:nomenclature-citation></tp:nomenclature-citation-list></tp:nomenclature><tp:treatment-sec sec-type="material" id="SECID0E5YAE"><title>Material.</title><p>Rosalie Moller wreck, near Hurghada, Egyptian Red Sea, 28 Apr 2015, 40 m depth, 50–60 mm alive, 21 × 10 mm preserved leg. and photographs S Kahlbrock (SK # 3).</p></tp:treatment-sec><tp:treatment-sec sec-type="description" id="SECID0EDZAE"><title>Description.</title><p>The photographs perfectly fit the description of this species by <xref ref-type="bibr" rid="B23">Rudman (1987)</xref> (Plate <xref ref-type="fig" rid="F9">6</xref>). The dorsum is cream with a purple margin. Inside the purple margin is a broad opaque white band containing many yellow spots on the outside and very few purple spots on the inside. There is an ochre zone linking the white band to the dorsal hump, which is covered in brown patches and purple spots, and both are overlain with white spots. The rhinophores are brown with the edges of the lamellae being white. The quadrangular gills have a more complicated colour pattern, translucent with a dark brown or grey line down the edges of the pinnules on both their outer and inner sides, the pigmentation extending onto both sides of the pinnules. Some of the gills are branched or forked, and they are numerous, arranged in a double spiral around the anal papilla. The foot extends a short distance behind the mantle and is white with many round yellow spots and a purple patch on the margin.</p><p>Ventrally, the preserved specimen is monochromatic. The margins of the mantle and foot are contracted and the anterior margin of the foot is bilaminate (Figure <xref ref-type="fig" rid="F8">3</xref>).</p><fig id="F9" position="float" orientation="portrait"><label>Plate 6.</label><caption><p>
                <italic><tp:taxon-name><tp:taxon-name-part taxon-name-part-type="genus" reg="Goniobranchus">Goniobranchus</tp:taxon-name-part> <tp:taxon-name-part taxon-name-part-type="species" reg="collingwoodi">collingwoodi</tp:taxon-name-part></tp:taxon-name></italic> (Rudman, 1987), photograph S Kahlbrock.</p></caption><graphic xmlns:xlink="http://www.w3.org/1999/xlink" xlink:href="zookeys-770-009-g008.jpg" position="float" orientation="portrait" xlink:type="simple" id="oo_214581.jpg"/></fig><fig id="F8" position="float" orientation="portrait"><label>Figure 3.</label><caption><p>
                <italic><tp:taxon-name><tp:taxon-name-part taxon-name-part-type="genus" reg="Goniobranchus">Goniobranchus</tp:taxon-name-part> <tp:taxon-name-part taxon-name-part-type="species" reg="collingwoodi">collingwoodi</tp:taxon-name-part></tp:taxon-name></italic> (Rudman, 1987) ventral view of anterior showing head, oral tentacles, and foot margin.</p></caption><graphic xmlns:xlink="http://www.w3.org/1999/xlink" xlink:href="zookeys-770-009-g009.jpg" position="float" orientation="portrait" xlink:type="simple" id="oo_214582.jpg"/></fig></tp:treatment-sec><tp:treatment-sec sec-type="remarks" id="SECID0EH2AE"><title>Remarks.</title><p>This is the first record of this well-known western Pacific species from the Red Sea. There are no literature records of this species from the Indian Ocean (e.g., <xref ref-type="bibr" rid="B27">Tibiriçá et al. 2017</xref>, SeaSlugForum, <ext-link xmlns:xlink="http://www.w3.org/1999/xlink" xlink:type="simple" ext-link-type="uri" xlink:href="http://seaslugs.free.fr/nudibranche/a_intro.htm">http://seaslugs.free.fr/nudibranche/a_intro.htm</ext-link>). It remains to be seen if this is a one-off introduction or whether the species will establish itself in the either the Red Sea and/or the western Indian Ocean.</p><!--PageBreak--></tp:treatment-sec><ref-list><ref id="B1"><mixed-citation xmlns:xlink="http://www.w3.org/1999/xlink" xlink:type="simple">
          <person-group><name name-style="western"><surname>Baba</surname><given-names>K</given-names></name></person-group> (<year>1989</year>) <article-title>Taxonomical study on two species of the “<italic><tp:taxon-name><tp:taxon-name-part taxon-name-part-type="genus"/><tp:taxon-name-part taxon-name-part-type="species">aureopurpurea</tp:taxon-name-part></tp:taxon-name></italic>” color group of <italic><tp:taxon-name><tp:taxon-name-part taxon-name-part-type="genus">Chromodoris</tp:taxon-name-part></tp:taxon-name></italic> from Japan (<tp:taxon-name><tp:taxon-name-part taxon-name-part-type="order">Nudibranchia</tp:taxon-name-part></tp:taxon-name>: <tp:taxon-name><tp:taxon-name-part taxon-name-part-type="family">Chromodorididae</tp:taxon-name-part></tp:taxon-name>).</article-title> <source>Venus</source> <volume>48</volume>(<issue>1</issue>): <fpage>21</fpage>–<lpage>26</lpage>.</mixed-citation></ref><ref id="B25"><mixed-citation xmlns:xlink="http://www.w3.org/1999/xlink" xlink:type="simple">
          <person-group><name name-style="western"><surname>Rudman</surname><given-names>WB</given-names></name><name name-style="western"><surname>Darvell</surname><given-names>BW</given-names></name></person-group> (<year>1990</year>) <article-title>Opisthobranchs of Hong Kong part I: <tp:taxon-name><tp:taxon-name-part taxon-name-part-type="family">Goniodorididae</tp:taxon-name-part></tp:taxon-name>, <tp:taxon-name><tp:taxon-name-part taxon-name-part-type="family">Onchidorididae</tp:taxon-name-part></tp:taxon-name>, <tp:taxon-name><tp:taxon-name-part taxon-name-part-type="family">Triophidae</tp:taxon-name-part></tp:taxon-name>, <tp:taxon-name><tp:taxon-name-part taxon-name-part-type="family">Gymnodorididae</tp:taxon-name-part></tp:taxon-name>, and <tp:taxon-name><tp:taxon-name-part taxon-name-part-type="family">Chromodorididae</tp:taxon-name-part></tp:taxon-name> (<tp:taxon-name><tp:taxon-name-part taxon-name-part-type="order">Nudibranchia</tp:taxon-name-part></tp:taxon-name>).</article-title> <source>Asian Marine Biology</source> <volume>7</volume>: <fpage>31</fpage>–<lpage>79</lpage>.</mixed-citation></ref><ref id="B29"><mixed-citation xmlns:xlink="http://www.w3.org/1999/xlink" xlink:type="simple">
          <person-group><name name-style="western"><surname>Wells</surname><given-names>FE</given-names></name><name name-style="western"><surname>Bryce</surname><given-names>CW</given-names></name></person-group> (<year>1993</year>) <source>Sea Slugs of Western Australia.</source> <publisher-name>Western Australian Museum</publisher-name>, <publisher-loc>Perth, Australia</publisher-loc>, <size units="page">184 pp</size>.</mixed-citation></ref><ref id="B36"><mixed-citation xmlns:xlink="http://www.w3.org/1999/xlink" xlink:type="simple">
          <person-group><name name-style="western"><surname>Yonow</surname><given-names>N</given-names></name></person-group> (<year>2001</year>) <article-title>Results of the Rumphius Biohistorical Expedition to Ambon (1990). Part 11. <tp:taxon-name><tp:taxon-name-part taxon-name-part-type="suborder">Doridacea</tp:taxon-name-part></tp:taxon-name> of the families <tp:taxon-name><tp:taxon-name-part taxon-name-part-type="family">Chromodorididae</tp:taxon-name-part></tp:taxon-name> and <tp:taxon-name><tp:taxon-name-part taxon-name-part-type="family">Hexabranchidae</tp:taxon-name-part></tp:taxon-name> (<tp:taxon-name><tp:taxon-name-part taxon-name-part-type="phylum">Mollusca</tp:taxon-name-part></tp:taxon-name>, <tp:taxon-name><tp:taxon-name-part taxon-name-part-type="class">Gastropoda</tp:taxon-name-part></tp:taxon-name>, <tp:taxon-name><tp:taxon-name-part taxon-name-part-type="subclass">Opisthobranchia</tp:taxon-name-part></tp:taxon-name>, <tp:taxon-name><tp:taxon-name-part taxon-name-part-type="order">Nudibranchia</tp:taxon-name-part></tp:taxon-name>), including additional Molukkan material.</article-title> <source>Zoologische Mededelingen, Leiden</source> <volume>75</volume>(<issue>1–15</issue>): <fpage>1</fpage>–<lpage>50</lpage>.</mixed-citation></ref><ref id="B12"><mixed-citation xmlns:xlink="http://www.w3.org/1999/xlink" xlink:type="simple">
          <person-group><name name-style="western"><surname>Hervé</surname><given-names>J-F</given-names></name></person-group> (<year>2010</year>) <source>Guide des Nudibranches de Nouvelle-Calédonie et autres Opisthobranches.</source> <publisher-name>Editions Catherine Ledru</publisher-name>, <publisher-loc>Nouméa</publisher-loc>, <size units="page">404 pp</size>.</mixed-citation></ref><ref id="B23"><mixed-citation xmlns:xlink="http://www.w3.org/1999/xlink" xlink:type="simple">
          <person-group><name name-style="western"><surname>Rudman</surname><given-names>WB</given-names></name></person-group> (<year>1987</year>) <article-title>The <tp:taxon-name><tp:taxon-name-part taxon-name-part-type="family">Chromodorididae</tp:taxon-name-part></tp:taxon-name> (<tp:taxon-name><tp:taxon-name-part taxon-name-part-type="subclass">Opisthobranchia</tp:taxon-name-part></tp:taxon-name>, <tp:taxon-name><tp:taxon-name-part taxon-name-part-type="phylum">Mollusca</tp:taxon-name-part></tp:taxon-name>) of the Indo-West Pacific: <italic><tp:taxon-name><tp:taxon-name-part taxon-name-part-type="genus">Chromodoris</tp:taxon-name-part> <tp:taxon-name-part taxon-name-part-type="species">epicuria</tp:taxon-name-part></tp:taxon-name></italic>, <italic><tp:taxon-name><tp:taxon-name-part taxon-name-part-type="genus">C.</tp:taxon-name-part> <tp:taxon-name-part taxon-name-part-type="species">aureopurpurea</tp:taxon-name-part></tp:taxon-name></italic>, <italic><tp:taxon-name><tp:taxon-name-part taxon-name-part-type="genus">C.</tp:taxon-name-part> <tp:taxon-name-part taxon-name-part-type="species">annulata</tp:taxon-name-part></tp:taxon-name></italic>, <italic><tp:taxon-name><tp:taxon-name-part taxon-name-part-type="genus">C.</tp:taxon-name-part> <tp:taxon-name-part taxon-name-part-type="species">coi</tp:taxon-name-part></tp:taxon-name></italic> and <italic><tp:taxon-name><tp:taxon-name-part taxon-name-part-type="genus">Risbecia</tp:taxon-name-part> <tp:taxon-name-part taxon-name-part-type="species">tryoni</tp:taxon-name-part></tp:taxon-name></italic> colour groups.</article-title> <source>Zoological Journal of the Linnean Society</source> <volume>90</volume>(<issue>4</issue>): <fpage>305</fpage>–<lpage>407</lpage>. <ext-link xlink:type="simple" ext-link-type="doi" xlink:href="10.1111/j.1096-3642.1987.tb01357.x">https://doi.org/10.1111/j.1096-3642.1987.tb01357.x</ext-link></mixed-citation></ref><ref id="B27"><mixed-citation xmlns:xlink="http://www.w3.org/1999/xlink" xlink:type="simple">
          <person-group><name name-style="western"><surname>Tibiriçá</surname><given-names>Y</given-names></name><name name-style="western"><surname>Pola</surname><given-names>M</given-names></name><name name-style="western"><surname>Cervera</surname><given-names>JL</given-names></name></person-group> (<year>2017</year>) <article-title>Astonishing diversity revealed: an annotated and illustrated inventory of Nudipleura (<tp:taxon-name><tp:taxon-name-part taxon-name-part-type="class">Gastropoda</tp:taxon-name-part></tp:taxon-name>: <tp:taxon-name><tp:taxon-name-part taxon-name-part-type="superorder">Heterobranchia</tp:taxon-name-part></tp:taxon-name>) from Mozambique.</article-title> <source>Zootaxa</source> <volume>4359</volume>(<issue>1</issue>): <fpage>1</fpage>–<lpage>133</lpage>. <ext-link xlink:type="simple" ext-link-type="doi" xlink:href="10.11646/zootaxa.4359.1.1">https://doi.org/10.11646/zootaxa.4359.1.1</ext-link></mixed-citation></ref></ref-list></tp:taxon-treatment>
