# Supplementary material for: Red Sea Opisthobranchia 5: new species and new records of chromodorids from the Red Sea (Heterobranchia, Nudibranchia, Chromodorididae)
Source: Zookeys. 2018 Jul 4;(770):9–42. doi: 10.3897/zookeys.770.26378 (PMC6041362; doi:10.3897/zookeys.770.26378)
Supplement: XML Treatment for Goniobranchus pseudodecorus [file zookeys.770.26378-treatment6.xml]

<!DOCTYPE tp:taxon-treatment
  PUBLIC "-//TaxonX//DTD Taxonomic Treatment Publishing DTD v0 20100105//EN" "tax-treatment-NSO.dtd">
<tp:taxon-treatment xmlns:tp="http://www.plazi.org/taxpub"><tp:treatment-meta><kwd-group><label>Taxon classification</label><kwd><named-content xmlns:xlink="http://www.w3.org/1999/xlink" content-type="kingdom">Animalia</named-content></kwd><kwd><named-content xmlns:xlink="http://www.w3.org/1999/xlink" content-type="order">Nudibranchia</named-content></kwd><kwd><named-content xmlns:xlink="http://www.w3.org/1999/xlink" content-type="family">Chromodorididae</named-content></kwd></kwd-group><mixed-citation publication-type="journal"><person-group><name><surname>Yonow</surname><given-names>Nathalie</given-names></name></person-group><article-title>Red Sea <tp:taxon-name><tp:taxon-name-part taxon-name-part-type="subclass">Opisthobranchia</tp:taxon-name-part></tp:taxon-name> 5: new species and new records of chromodorids from the Red Sea (<tp:taxon-name><tp:taxon-name-part taxon-name-part-type="superorder">Heterobranchia</tp:taxon-name-part></tp:taxon-name>, <tp:taxon-name><tp:taxon-name-part taxon-name-part-type="order">Nudibranchia</tp:taxon-name-part></tp:taxon-name>, <tp:taxon-name><tp:taxon-name-part taxon-name-part-type="family">Chromodorididae</tp:taxon-name-part></tp:taxon-name>)</article-title><source>Zookeys</source><day>4</day><month>7</month><year>2018</year><volume>2018</volume><issue>770</issue><fpage>9</fpage><lpage>42</lpage><pub-id pub-id-type="doi">10.3897/zookeys.770.26378</pub-id></mixed-citation></tp:treatment-meta><tp:nomenclature><tp:taxon-name>
            <tp:taxon-name-part taxon-name-part-type="genus" reg="Goniobranchus">Goniobranchus</tp:taxon-name-part>
            <tp:taxon-name-part taxon-name-part-type="species" reg="pseudodecorus">pseudodecorus</tp:taxon-name-part>
            <object-id xmlns:xlink="http://www.w3.org/1999/xlink" content-type="zoobank" xlink:type="simple">http://zoobank.org/228548FD-C48D-4CB8-A63F-018E6B72D1A8</object-id>
          </tp:taxon-name><tp:taxon-status xmlns:xlink="http://www.w3.org/1999/xlink" xlink:type="simple">sp. n.</tp:taxon-status><xref ref-type="fig" rid="F11">Figure 4</xref><xref ref-type="fig" rid="F10">, Plate 7</xref><!--PageBreak--><tp:nomenclature-citation-list><tp:nomenclature-citation><tp:taxon-name>
                <tp:taxon-name-part taxon-name-part-type="genus" reg="Chromodoris">Chromodoris</tp:taxon-name-part> <tp:taxon-name-part taxon-name-part-type="species" reg="maculosa">maculosa</tp:taxon-name-part></tp:taxon-name><comment>– <xref ref-type="bibr" rid="B5">Eliot 1908</xref>: 108–109 (the beacon, Khor Dongola, Suakin, Sudan) (<bold>non</bold><tp:taxon-name><tp:taxon-name-part taxon-name-part-type="genus" reg="Chromodoris">Chromodoris</tp:taxon-name-part> <tp:taxon-name-part taxon-name-part-type="species" reg="maculosa">maculosa</tp:taxon-name-part></tp:taxon-name> Pease, 1871).</comment></tp:nomenclature-citation><tp:nomenclature-citation><tp:taxon-name>
                <tp:taxon-name-part taxon-name-part-type="genus" reg="Chromodoris">Chromodoris</tp:taxon-name-part> <tp:taxon-name-part taxon-name-part-type="uncertainty-rank">cf.</tp:taxon-name-part> <tp:taxon-name-part taxon-name-part-type="species" reg="decora">decora</tp:taxon-name-part></tp:taxon-name><comment>Yonow, 1989: 294, pl. 4 (Creek, Jeddah, Saudi Arabia, Red Sea); <xref ref-type="bibr" rid="B15">Perrone and Doneddu 2001</xref>: 121–130, pl. 1 figs C, D (Naama Bay, Sharm el Sheikh, Egypt, Red Sea).</comment></tp:nomenclature-citation><tp:nomenclature-citation><tp:taxon-name>
                <tp:taxon-name-part taxon-name-part-type="genus" reg="Glossodoris">Glossodoris</tp:taxon-name-part>
              </tp:taxon-name><comment>sp. 10 Debelius &amp; Kuiter, 2007: 149 (Eilat, Israel, Red Sea).</comment></tp:nomenclature-citation><tp:nomenclature-citation><tp:taxon-name>
                <tp:taxon-name-part taxon-name-part-type="genus" reg="Chromodoris">Chromodoris</tp:taxon-name-part>
              </tp:taxon-name><comment>sp. Yonow, 2008: 60, 186 (Jeddah, Eilat, Red Sea).</comment></tp:nomenclature-citation></tp:nomenclature-citation-list></tp:nomenclature><tp:treatment-sec sec-type="type material" id="SECID0EL6AE"><title>Type material.</title><p>
            <bold>HOLOTYPE SMF 349570</bold>: Hotel Zabargad, 120 km south of Marsa Alam, Egypt, Feb 2003, 16 mm alive (9 × 4 mm preserved), leg. and photographs J Hinterkircher. <bold>PARATYPE SMF 349571</bold>: Balena wreck, Hurghada, Egypt, 02 Aug 2012, 9 m depth, approx. 15 mm alive (10 × 3 mm preserved), leg. S Kahlbrock (SK # 19).</p></tp:treatment-sec><tp:treatment-sec sec-type="material" id="SECID0EV6AE"><title>Other material.</title><p>Quseir, Egypt, July 2000, approx. 10 mm alive (6 × 2.5 mm preserved), leg. and photographs J Hinterkircher (jaw and radular preparations); Jeddah, Saudi Arabia, photographs only from 1980’s, Pam Kemp, J Kuchinke, G Smith; Eilat, Israel, 18 Feb 2005, O Ledermann; near Hurghada, Egypt, 07 July 2012, 12 June 2016, S Kahlbrock.</p></tp:treatment-sec><tp:treatment-sec sec-type="diagnosis" id="SECID0E16AE"><title>Diagnosis.</title><p>Body shape rounded oblong anteriorly and rounded posteriorly. Opaque white pointed tail always longer than mantle. Dorsum translucent rose centrally and whiter marginally, with meandering longitudinal opaque white lines and round rose spots. Margin translucent orange with elongated opaque white patches.</p></tp:treatment-sec><tp:treatment-sec sec-type="description" id="SECID0EAAAG"><title>Description.</title><p>The shape of this species is very distinctive: all photographs depict an elongated oval body of which the anterior margin is oblong and the posterior end is rounded (Plate <xref ref-type="fig" rid="F10">7</xref>). The pointed tail extends beyond the mantle, and is translucent white with an opaque white triangular marking centrally. The mantle is translucent rose with longitudinal interrupted opaque white lines and round pink spots that are ocellated with deeper rose. Around this area is a band of white patches that may be confluent, followed by a translucent orange band containing discrete white patches. The rhinophores are translucent orange with two inner opaque white areas; there are up to 12 lamellae and the translucent stalks issue from translucent, slightly raised sheaths. The 6–8 unipinnate gills are arranged in a simple circle; they are also translucent with opaque white cores; the orange pigment in the tips is within the translucent area.</p><fig id="F10" position="float" orientation="portrait"><label>Plate 7.</label><caption><p>
                <italic><tp:taxon-name><tp:taxon-name-part taxon-name-part-type="genus" reg="Goniobranchus">Goniobranchus</tp:taxon-name-part> <tp:taxon-name-part taxon-name-part-type="species" reg="pseudodecorus">pseudodecorus</tp:taxon-name-part></tp:taxon-name></italic> sp. n., photograph S Kahlbrock (non-type).</p></caption><graphic xmlns:xlink="http://www.w3.org/1999/xlink" xlink:href="zookeys-770-009-g010.jpg" position="float" orientation="portrait" xlink:type="simple" id="oo_214583.jpg"/></fig><p>The preserved specimens are not totally contracted, and still retain the opaque white lines on the dorsum; however, no coloured spots remain on any of the specimens. The almost black digestive gland within is clearly visible. The edges of the foot are slightly crumpled, squared anteriorly, and the oral tentacles are visible as swollen nipples (Figure <xref ref-type="fig" rid="F11">4A</xref>). The anterior margin of the foot does not appear to be bilaminate. The 2012 specimen from Hurghada is aberrant in having two left rhinophores.</p><!--PageBreak--><p>The notes made on the paratype on arrival read as follows: “dorsum dense, opaque dirty orange, glistening white lines, coloured areas still visible on rhinophores and gills (the latter were darker). Two left rhinophores but one right. Mantle margin distinct, separate, mantle glands visible posteriorly. Ventrally, the hyponotum a darker orange, foot lighter. Foot anterior margin angular with a slight median dent, large swollen oral tentacles.”</p><p>The reproductive system is developed in the 6 mm specimen (collected in the summer), despite its being smaller than the types and the average recorded length, with ducts and glands clearly visible as well as the bursa copulatrix.</p><p>This same specimen has a radular formula of 27–28 × 28–33.1.33–28. There is a small (up to 15 µm long) central triangular tooth medially, crowded by the first lateral teeth (Figure <xref ref-type="fig" rid="F11">4B</xref>). The first lateral is twisted on itself, with one or two large denticles medially and a row of four small saw-like denticles laterally (Figure <xref ref-type="fig" rid="F11">4B</xref>). The length of the cusp increases quickly to approximately tooth 9 as does the number of denticles, also to nine. In this region, the twist of the cusp is still pronounced and forms a small knob at the top of the root/cusp junction. At approximately tooth number 13–15 until the last five teeth, the cusps are somewhat straighter on the root with a pronounced knob on the top (Figure <xref ref-type="fig" rid="F11">4C</xref>); the denticles are saw-like. The last five teeth are stacked together and very reduced in size, flattened plates tapering towards the end with few denticles (Figure <xref ref-type="fig" rid="F11">4C</xref>).</p><!--PageBreak--><!--PageBreak--><p>The jaws are composed of curved rodlets. These are bifid on the tip, with one denticle being much smaller than the other (Figure <xref ref-type="fig" rid="F11">4D</xref>).</p><fig id="F11" position="float" orientation="portrait"><label>Figure 4.</label><caption><p>
                <italic><tp:taxon-name><tp:taxon-name-part taxon-name-part-type="genus" reg="Goniobranchus">Goniobranchus</tp:taxon-name-part> <tp:taxon-name-part taxon-name-part-type="species" reg="pseudodecorus">pseudodecorus</tp:taxon-name-part></tp:taxon-name></italic> sp. n. <bold>A</bold> ventral view of anterior showing head, oral tentacles, and foot margin <bold>B</bold> midline area from the anterior portion of the radula <bold>C</bold> lateral teeth from the anterior section of the radula <bold>D</bold> jaw rodlets.</p></caption><graphic xmlns:xlink="http://www.w3.org/1999/xlink" xlink:href="zookeys-770-009-g011.jpg" position="float" orientation="portrait" xlink:type="simple" id="oo_214584.jpg"/></fig></tp:treatment-sec><tp:treatment-sec sec-type="remarks" id="SECID0EFDAG"><title>Remarks.</title><p>Although <xref ref-type="bibr" rid="B5">Eliot (1908)</xref> compares his specimen to <italic><tp:taxon-name><tp:taxon-name-part taxon-name-part-type="genus" reg="Chromodoris">Chromodoris</tp:taxon-name-part> <tp:taxon-name-part taxon-name-part-type="species" reg="maculosa">maculosa</tp:taxon-name-part></tp:taxon-name></italic> Pease, subsequent records have shown it to be quite different and consistently so over time. <italic><tp:taxon-name><tp:taxon-name-part taxon-name-part-type="genus" reg="Goniobranchus">Goniobranchus</tp:taxon-name-part> <tp:taxon-name-part taxon-name-part-type="species" reg="pseudodecorus">pseudodecorus</tp:taxon-name-part></tp:taxon-name></italic> sp. n. has been recorded from the Red Sea a number of times (<xref ref-type="bibr" rid="B32">Yonow 1989</xref>, <xref ref-type="bibr" rid="B15">Perrone and Doneddu 2001</xref>, <ext-link xmlns:xlink="http://www.w3.org/1999/xlink" xlink:type="simple" ext-link-type="uri" xlink:href="http://www.seaslugforum.net/find/13213">http://www.seaslugforum.net/find/13213</ext-link>, <xref ref-type="bibr" rid="B37">Yonow 2008</xref>). <italic><tp:taxon-name><tp:taxon-name-part taxon-name-part-type="genus" reg="Goniobranchus">Goniobranchus</tp:taxon-name-part> <tp:taxon-name-part taxon-name-part-type="species" reg="decorus">decorus</tp:taxon-name-part></tp:taxon-name></italic> (Pease), to which this species has been compared, does not occur in the Red Sea but has a western Pacific distribution: it is similar to <italic><tp:taxon-name><tp:taxon-name-part taxon-name-part-type="genus" reg="Goniobranchus">G.</tp:taxon-name-part> <tp:taxon-name-part taxon-name-part-type="species" reg="pseudodecorus">pseudodecorus</tp:taxon-name-part></tp:taxon-name></italic> sp. n. in having a translucent orange margin and pointed white foot, but there are different white markings on the dorsum, large purple patches in the orange and white marginal bands, and the rhinophore pigmentation is without banding. The body is not so obviously angular anteriorly as in <italic><tp:taxon-name><tp:taxon-name-part taxon-name-part-type="genus" reg="Goniobranchus">G.</tp:taxon-name-part> <tp:taxon-name-part taxon-name-part-type="species" reg="pseudodecorus">pseudodecorus</tp:taxon-name-part></tp:taxon-name></italic> sp. n. The radular formula of a 16 mm-preserved specimen from Australia is 52 (+3) × 48.0.48 and the teeth vary similarly along the row (<xref ref-type="bibr" rid="B21">Rudman 1986b</xref>: 331).</p></tp:treatment-sec><tp:treatment-sec sec-type="distribution" id="SECID0E2FAG"><title>Distribution.</title><p>Endemic to the Red Sea. The first record of this species is by <xref ref-type="bibr" rid="B5">Eliot (1908)</xref> from the Sudanese Red Sea in which he describes the same obvious characters of shape and colour: “Elongated and rather flat: mantle broad, especially over head. Foot ends in sharp point projecting… Gills small and thick, seven in number, simply pinnate, the two hindmost smaller. … Colour translucent greyish pink. … broad undefined band of opaque white, and outside, bordering the mantle, a broad transparent orange-yellow line interrupted by opaque white spots along the edge.” The species is clearly endemic to the Red Sea, and I suspect that the Maldives locality of the second photograph in Debelius and Kuiter (2008) is erroneous.</p></tp:treatment-sec><tp:treatment-sec sec-type="etymology" id="SECID0EFGAG"><title>Derivatio nominis.</title><p>An unimaginative name alluding to the similarities with <italic><tp:taxon-name><tp:taxon-name-part taxon-name-part-type="genus" reg="Goniobranchus">Goniobranchus</tp:taxon-name-part> <tp:taxon-name-part taxon-name-part-type="species" reg="decorus">decorus</tp:taxon-name-part></tp:taxon-name></italic>.</p></tp:treatment-sec><ref-list><ref id="B5"><mixed-citation xmlns:xlink="http://www.w3.org/1999/xlink" xlink:type="simple">
          <person-group><name name-style="western"><surname>Eliot</surname><given-names>CNE</given-names></name></person-group> (<year>1908</year>) <article-title>Reports on the marine biology of the Sudanese Red Sea XI. Notes on a collection of nudibranchs from the Red Sea.</article-title> <source>Journal of the Linnean Society (Zoology)</source> <volume>31</volume>: <fpage>86</fpage>–<lpage>122</lpage>. <ext-link xlink:type="simple" ext-link-type="doi" xlink:href="10.1111/j.1096-3642.1908.tb00457.x">https://doi.org/10.1111/j.1096-3642.1908.tb00457.x</ext-link></mixed-citation></ref><ref id="B15"><mixed-citation xmlns:xlink="http://www.w3.org/1999/xlink" xlink:type="simple">
          <person-group><name name-style="western"><surname>Perrone</surname><given-names>AS</given-names></name><name name-style="western"><surname>Doneddu</surname><given-names>M</given-names></name></person-group> (<year>2001</year>) <article-title>Pattern convergence in <tp:taxon-name><tp:taxon-name-part taxon-name-part-type="order">Nudibranchia</tp:taxon-name-part></tp:taxon-name> of the genus <italic><tp:taxon-name><tp:taxon-name-part taxon-name-part-type="genus">Chromodoris</tp:taxon-name-part></tp:taxon-name></italic> Alder &amp; Hancock, 1855 (<tp:taxon-name><tp:taxon-name-part taxon-name-part-type="subclass">Opisthobranchia</tp:taxon-name-part></tp:taxon-name>) from the Red Sea and <tp:taxon-name><tp:taxon-name-part taxon-name-part-type="order">Polycladida</tp:taxon-name-part></tp:taxon-name> (<tp:taxon-name><tp:taxon-name-part taxon-name-part-type="phylum">Platyhelminthes</tp:taxon-name-part></tp:taxon-name>) from the Mediterranean Sea.</article-title> <source>Vita Marina</source> <volume>47</volume>(<issue>4</issue>): <fpage>121</fpage>–<lpage>130</lpage>.</mixed-citation></ref><ref id="B32"><mixed-citation xmlns:xlink="http://www.w3.org/1999/xlink" xlink:type="simple">
          <person-group><name name-style="western"><surname>Yonow</surname><given-names>N</given-names></name></person-group> (<year>1989</year>) <article-title>Red Sea <tp:taxon-name><tp:taxon-name-part taxon-name-part-type="subclass">Opisthobranchia</tp:taxon-name-part></tp:taxon-name>. 2. The family <tp:taxon-name><tp:taxon-name-part taxon-name-part-type="family">Chromodorididae</tp:taxon-name-part></tp:taxon-name> (<tp:taxon-name><tp:taxon-name-part taxon-name-part-type="phylum">Mollusca</tp:taxon-name-part></tp:taxon-name>, <tp:taxon-name><tp:taxon-name-part taxon-name-part-type="order">Nudibranchia</tp:taxon-name-part></tp:taxon-name>).</article-title> <source>Fauna of Saudi Arabia</source> <volume>10</volume>: <fpage>290</fpage>–<lpage>309</lpage>.</mixed-citation></ref><ref id="B37"><mixed-citation xmlns:xlink="http://www.w3.org/1999/xlink" xlink:type="simple">
          <person-group><name name-style="western"><surname>Yonow</surname><given-names>N</given-names></name></person-group> (<year>2008</year>) <source>Red Sea Sea Slugs.</source> <publisher-name>Pensoft Publications</publisher-name>, <publisher-loc>Sofia/Moscow</publisher-loc>, <size units="page">304 pp</size>.</mixed-citation></ref><ref id="B21"><mixed-citation xmlns:xlink="http://www.w3.org/1999/xlink" xlink:type="simple">
          <person-group><name name-style="western"><surname>Rudman</surname><given-names>WB</given-names></name></person-group> (<year>1986b</year>) <article-title>The <tp:taxon-name><tp:taxon-name-part taxon-name-part-type="family">Chromodorididae</tp:taxon-name-part></tp:taxon-name> (<tp:taxon-name><tp:taxon-name-part taxon-name-part-type="subclass">Opisthobranchia</tp:taxon-name-part></tp:taxon-name>: <tp:taxon-name><tp:taxon-name-part taxon-name-part-type="phylum">Mollusca</tp:taxon-name-part></tp:taxon-name>) of the Indo-West Pacific: <italic><tp:taxon-name><tp:taxon-name-part taxon-name-part-type="genus">Noumea</tp:taxon-name-part> <tp:taxon-name-part taxon-name-part-type="species">purpurea</tp:taxon-name-part></tp:taxon-name></italic> and <italic><tp:taxon-name><tp:taxon-name-part taxon-name-part-type="genus">Chromodoris</tp:taxon-name-part> <tp:taxon-name-part taxon-name-part-type="species">decora</tp:taxon-name-part></tp:taxon-name></italic> colour groups.</article-title> <source>Zoological Journal of the Linnean Society</source> <volume>86</volume>(<issue>4</issue>): <fpage>309</fpage>–<lpage>353</lpage>. <ext-link xlink:type="simple" ext-link-type="doi" xlink:href="10.1111/j.1096-3642.1986.tb01814.x">https://doi.org/10.1111/j.1096-3642.1986.tb01814.x</ext-link></mixed-citation></ref></ref-list></tp:taxon-treatment>
