# Supplementary material for: Red Sea Opisthobranchia 5: new species and new records of chromodorids from the Red Sea (Heterobranchia, Nudibranchia, Chromodorididae)
Source: Zookeys. 2018 Jul 4;(770):9–42. doi: 10.3897/zookeys.770.26378 (PMC6041362; doi:10.3897/zookeys.770.26378)
Supplement: XML Treatment for Hypselodoris dollfusi [file zookeys.770.26378-treatment7.xml]

<!DOCTYPE tp:taxon-treatment
  PUBLIC "-//TaxonX//DTD Taxonomic Treatment Publishing DTD v0 20100105//EN" "tax-treatment-NSO.dtd">
<tp:taxon-treatment xmlns:tp="http://www.plazi.org/taxpub"><tp:treatment-meta><kwd-group><label>Taxon classification</label><kwd><named-content xmlns:xlink="http://www.w3.org/1999/xlink" content-type="kingdom">Animalia</named-content></kwd><kwd><named-content xmlns:xlink="http://www.w3.org/1999/xlink" content-type="order">Nudibranchia</named-content></kwd><kwd><named-content xmlns:xlink="http://www.w3.org/1999/xlink" content-type="family">Chromodorididae</named-content></kwd></kwd-group><mixed-citation publication-type="journal"><person-group><name><surname>Yonow</surname><given-names>Nathalie</given-names></name></person-group><article-title>Red Sea <tp:taxon-name><tp:taxon-name-part taxon-name-part-type="subclass">Opisthobranchia</tp:taxon-name-part></tp:taxon-name> 5: new species and new records of chromodorids from the Red Sea (<tp:taxon-name><tp:taxon-name-part taxon-name-part-type="superorder">Heterobranchia</tp:taxon-name-part></tp:taxon-name>, <tp:taxon-name><tp:taxon-name-part taxon-name-part-type="order">Nudibranchia</tp:taxon-name-part></tp:taxon-name>, <tp:taxon-name><tp:taxon-name-part taxon-name-part-type="family">Chromodorididae</tp:taxon-name-part></tp:taxon-name>)</article-title><source>Zookeys</source><day>4</day><month>7</month><year>2018</year><volume>2018</volume><issue>770</issue><fpage>9</fpage><lpage>42</lpage><pub-id pub-id-type="doi">10.3897/zookeys.770.26378</pub-id></mixed-citation></tp:treatment-meta><tp:nomenclature><tp:taxon-name>
            <tp:taxon-name-part taxon-name-part-type="genus" reg="Hypselodoris">Hypselodoris</tp:taxon-name-part>
            <tp:taxon-name-part taxon-name-part-type="species" reg="dollfusi">dollfusi</tp:taxon-name-part>
          </tp:taxon-name><tp:taxon-authority>(Pruvot-Fol, 1933)</tp:taxon-authority><xref ref-type="fig" rid="F13">Figure 5</xref><xref ref-type="fig" rid="F12">, Plate 8</xref><tp:nomenclature-citation-list><tp:nomenclature-citation><tp:taxon-name>
                <tp:taxon-name-part taxon-name-part-type="genus" reg="Glossodoris">Glossodoris</tp:taxon-name-part> <tp:taxon-name-part taxon-name-part-type="species" reg="dollfusi">dollfusi</tp:taxon-name-part></tp:taxon-name><comment>Pruvot-Fol, 1933: 126, pl. I figs 7, 8; fig. 40 (Red Sea).</comment></tp:nomenclature-citation><tp:nomenclature-citation><tp:taxon-name>
                <tp:taxon-name-part taxon-name-part-type="genus" reg="Hypselodoris">Hypselodoris</tp:taxon-name-part> <tp:taxon-name-part taxon-name-part-type="species" reg="dollfusi">dollfusi</tp:taxon-name-part></tp:taxon-name><comment>– <xref ref-type="bibr" rid="B10">Gosliner and Behrens 2000</xref>: 116, Figs <xref ref-type="fig" rid="F5">1B</xref>, <xref ref-type="fig" rid="F11">4</xref>, <xref ref-type="fig" rid="F13">5</xref> (Oman); <xref ref-type="bibr" rid="B37">Yonow 2008</xref>: 60, 192 (Red Sea).</comment></tp:nomenclature-citation></tp:nomenclature-citation-list></tp:nomenclature><tp:treatment-sec sec-type="material" id="SECID0EQJAG"><title>Material.</title><p>Wreck of ‘Rosalie Moller’, near Hurghada, Egypt, 01 Aug 2012, 33 m depth, one specimen approx. 50 mm (approx. 25 × 15 mm preserved, curled), leg. and photographs S Kahlbrock.</p></tp:treatment-sec><tp:treatment-sec sec-type="description" id="SECID0EVJAG"><title>Description.</title><p>This specimen represents the first and nearest record to its type locality for a species originally described from the Red Sea 80 years ago, and is thereby removed from its <italic>incertae sedis</italic> status of <xref ref-type="bibr" rid="B32">Yonow (1989)</xref>. It is clearly distinct and recognisable from all the Red Sea chromodorids: the body is very large, firm, and with a high profile. It is pale to dark yellow with series of large and small spots, which can be shades of red and pink, often with a red margin, and a yellow margin encircling the mantle (Plate <xref ref-type="fig" rid="F12">8</xref>).</p><fig id="F12" position="float" orientation="portrait"><label>Plate 8.</label><caption><p>
                <italic><tp:taxon-name><tp:taxon-name-part taxon-name-part-type="genus" reg="Hypselodoris">Hypselodoris</tp:taxon-name-part> <tp:taxon-name-part taxon-name-part-type="species" reg="dollfusi">dollfusi</tp:taxon-name-part></tp:taxon-name></italic> (Pruvot-Fol, 1933), photograph S Kahlbrock.</p></caption><graphic xmlns:xlink="http://www.w3.org/1999/xlink" xlink:href="zookeys-770-009-g012.jpg" position="float" orientation="portrait" xlink:type="simple" id="oo_214585.jpg"/></fig><p>The preserved specimen is beige (examined 2013) with an orange margin. The patches and spots remain visible as red or faded red. There are red spots also present on the gill pocket, on the gills, around the margin of the hyponotum (large), and on the top of the foot (small, fading). The gonopore is surrounded by a red ring. The rhinophore pockets are white and retain their red margins. The mantle glands are visible as a series of darker yellow patches at the very posterior of the margin (Figure <xref ref-type="fig" rid="F13">5A</xref>).</p><p>Ventrally, the body is swollen, cream-coloured, and the red spots visible as opaque white slightly raised spots (Figure <xref ref-type="fig" rid="F13">5A</xref>). The head is rounded, the tentacles just visible. The anterior margin of the foot is very angular, bilaminate, with both laminae notched.</p><p>The reproductive system of the single specimen preserved in the summer is well developed.</p><p>Its radular formula is &gt; 65 × 71.0.71. There is a clear space in the middle of the complete length of the radula. The first laterals on each side are identical and asymmetrical: all the teeth are clearly bicuspid but the first lateral has an additional small sharp cusp on its inner face (Figure <xref ref-type="fig" rid="F13">5B</xref>). The remaining laterals are typically hypselodorid and regular along the row. The last 15 or so teeth become rapidly reduced in size with the addition of a line of 3–5 denticles on the lower cusp (Figure <xref ref-type="fig" rid="F13">5C</xref>). Along the posterior portion of the radula, from approximately tooth 30 (if not earlier) the teeth are secondarily denticulate (Figure <xref ref-type="fig" rid="F13">5D</xref>).</p><!--PageBreak--><p>The jaws of <italic><tp:taxon-name><tp:taxon-name-part taxon-name-part-type="genus" reg="Hypselodoris">Hypselodoris</tp:taxon-name-part> <tp:taxon-name-part taxon-name-part-type="species" reg="dollfusi">dollfusi</tp:taxon-name-part></tp:taxon-name></italic> are simple pointed rods with a slight curve (Figure <xref ref-type="fig" rid="F13">5E</xref>).</p><fig id="F13" position="float" orientation="portrait"><label>Figure 5.</label><caption><p>
                <italic><tp:taxon-name><tp:taxon-name-part taxon-name-part-type="genus" reg="Hypselodoris">Hypselodoris</tp:taxon-name-part> <tp:taxon-name-part taxon-name-part-type="species" reg="dollfusi">dollfusi</tp:taxon-name-part></tp:taxon-name></italic> (Pruvot-Fol, 1933) <bold>A</bold> ventral view of the whole specimen showing head, oral tentacles, and deep hyponotum with raised spots <bold>B</bold> midline area from the anterior portion of the radula <bold>C</bold> lateral teeth from the posterior portion of the radula <bold>D</bold> lateral teeth from the middle section of the radula <bold>E</bold> jaw rodlets.</p></caption><graphic xmlns:xlink="http://www.w3.org/1999/xlink" xlink:href="zookeys-770-009-g013.jpg" position="float" orientation="portrait" xlink:type="simple" id="oo_214586.jpg"/></fig></tp:treatment-sec><tp:treatment-sec sec-type="remarks" id="SECID0EMNAG"><title>Remarks.</title><p>It is remarkable that this species was described in 1933 and then not seen again until 1999. <xref ref-type="bibr" rid="B10">Gosliner and Behrens (2000)</xref> rediscovered the species based on specimens from the Persian Gulf. Although there is only one specimen from the Red Sea, there have been numerous photographic records from the northern gulfs of Eilat and Suez since <xref ref-type="bibr" rid="B37">Yonow (2008)</xref>. It has since been photographed with some regularity but appears to be more common in the Persian Gulf (<ext-link xmlns:xlink="http://www.w3.org/1999/xlink" xlink:type="simple" ext-link-type="uri" xlink:href="http://www.seaslugforum.net/find/hypsdoll">http://www.seaslugforum.net/find/hypsdoll</ext-link>, <ext-link xmlns:xlink="http://www.w3.org/1999/xlink" xlink:type="simple" ext-link-type="uri" xlink:href="https://www.facebook.com/pg/uaebranchers/photos/?ref=page_internal">https://www.facebook.com/pg/uaebranchers/photos/?ref=page_internal</ext-link>).</p><!--PageBreak--><p>
            <xref ref-type="bibr" rid="B30">White (1951)</xref> described a specimen from the Bannwarth Collection (NHM) as “…resembling a young individual of <italic><tp:taxon-name><tp:taxon-name-part taxon-name-part-type="genus" reg="Glossodoris">Glossodoris</tp:taxon-name-part> <tp:taxon-name-part taxon-name-part-type="species" reg="luteorosea">luteorosea</tp:taxon-name-part></tp:taxon-name></italic>…”. While she does not describe any remaining pigment, the only species in the Red Sea with large red spots similar to the Mediterranean species is <italic><tp:taxon-name><tp:taxon-name-part taxon-name-part-type="genus" reg="Hypselodoris">H.</tp:taxon-name-part> <tp:taxon-name-part taxon-name-part-type="species" reg="dollfusi">dollfusi</tp:taxon-name-part></tp:taxon-name></italic>. However, White describes nine gills (while there are ten in <xref ref-type="bibr" rid="B10">Gosliner and Behrens (2000)</xref> and eight in this specimen; one is bifurcated) and “… cream coloured, soft and semi-transparent. The mantle edge is undulating.” This does not agree at all with the preserved specimen of <italic><tp:taxon-name><tp:taxon-name-part taxon-name-part-type="genus" reg="Hypselodoris">H.</tp:taxon-name-part> <tp:taxon-name-part taxon-name-part-type="species" reg="dollfusi">dollfusi</tp:taxon-name-part></tp:taxon-name></italic> described here. Additionally, she describes a radular formula of 54 × 30.0.30 in an 11 mm-long preserved specimen (66 × 88.0.88 in a non-measured specimen in <xref ref-type="bibr" rid="B10">Gosliner and Behrens 2000</xref>), and &gt; 65 × 71.0.71 in this 25 mm-long preserved specimen. Not only does the formula differ considerably, but also the form of the teeth differs in that the first lateral has two denticles and the second lateral has one denticle.</p></tp:treatment-sec><tp:treatment-sec sec-type="distribution" id="SECID0EUPAG"><title>Distribution.</title><p>The species is known only from the northern Red Sea (<xref ref-type="bibr" rid="B37">Yonow 2008</xref>), the Persian Gulf (<xref ref-type="bibr" rid="B7">Glayzer et al. 1984</xref>, <xref ref-type="bibr" rid="B3">Dipper and Woodward 1989</xref>, <xref ref-type="bibr" rid="B11">Gosliner et al. 2008</xref>), and the Gulf of Oman (<xref ref-type="bibr" rid="B10">Gosliner and Behrens 2000</xref>).</p></tp:treatment-sec><tp:treatment-sec><!--Section generated to contain objects referenced in tp:taxon-treatment.--><fig id="F5" position="float" orientation="portrait"><label>Figure 1.</label><caption><p>
                <italic><tp:taxon-name><tp:taxon-name-part taxon-name-part-type="genus" reg="Doriprismatica">Doriprismatica</tp:taxon-name-part> <tp:taxon-name-part taxon-name-part-type="species" reg="kyanomarginata">kyanomarginata</tp:taxon-name-part></tp:taxon-name></italic> sp. n. <bold>A</bold> ventral view of whole specimen showing colours of the preserved specimen, including the anterior section of the mantle margin <bold>B</bold> midline area from the anterior portion of the radula <bold>C</bold> lateral teeth from the posterior section of the radula <bold>D</bold> jaw rodlets.</p></caption><graphic xmlns:xlink="http://www.w3.org/1999/xlink" xlink:href="zookeys-770-009-g005.jpg" position="float" orientation="portrait" xlink:type="simple" id="oo_214578.jpg"/></fig><fig id="F11" position="float" orientation="portrait"><label>Figure 4.</label><caption><p>
                <italic><tp:taxon-name><tp:taxon-name-part taxon-name-part-type="genus" reg="Goniobranchus">Goniobranchus</tp:taxon-name-part> <tp:taxon-name-part taxon-name-part-type="species" reg="pseudodecorus">pseudodecorus</tp:taxon-name-part></tp:taxon-name></italic> sp. n. <bold>A</bold> ventral view of anterior showing head, oral tentacles, and foot margin <bold>B</bold> midline area from the anterior portion of the radula <bold>C</bold> lateral teeth from the anterior section of the radula <bold>D</bold> jaw rodlets.</p></caption><graphic xmlns:xlink="http://www.w3.org/1999/xlink" xlink:href="zookeys-770-009-g011.jpg" position="float" orientation="portrait" xlink:type="simple" id="oo_214584.jpg"/></fig></tp:treatment-sec><ref-list><ref id="B10"><mixed-citation xmlns:xlink="http://www.w3.org/1999/xlink" xlink:type="simple">
          <person-group><name name-style="western"><surname>Gosliner</surname><given-names>TM</given-names></name><name name-style="western"><surname>Behrens</surname><given-names>DW</given-names></name></person-group> (<year>2000</year>) <article-title>Two new species of <tp:taxon-name><tp:taxon-name-part taxon-name-part-type="family">Chromodorididae</tp:taxon-name-part></tp:taxon-name> (<tp:taxon-name><tp:taxon-name-part taxon-name-part-type="phylum">Mollusca</tp:taxon-name-part></tp:taxon-name>: <tp:taxon-name><tp:taxon-name-part taxon-name-part-type="order">Nudibranchia</tp:taxon-name-part></tp:taxon-name>) from the tropical Indo-Pacific, with a redescription of <italic><tp:taxon-name><tp:taxon-name-part taxon-name-part-type="genus">Hypselodoris</tp:taxon-name-part> <tp:taxon-name-part taxon-name-part-type="species">dollfusi</tp:taxon-name-part></tp:taxon-name></italic> (Pruvot-Fol, 1933).</article-title> <source>Proceedings of the California Academy of Sciences</source> <volume>52</volume>(<issue>10</issue>): <fpage>111</fpage>–<lpage>124</lpage>.</mixed-citation></ref><ref id="B37"><mixed-citation xmlns:xlink="http://www.w3.org/1999/xlink" xlink:type="simple">
          <person-group><name name-style="western"><surname>Yonow</surname><given-names>N</given-names></name></person-group> (<year>2008</year>) <source>Red Sea Sea Slugs.</source> <publisher-name>Pensoft Publications</publisher-name>, <publisher-loc>Sofia/Moscow</publisher-loc>, <size units="page">304 pp</size>.</mixed-citation></ref><ref id="B32"><mixed-citation xmlns:xlink="http://www.w3.org/1999/xlink" xlink:type="simple">
          <person-group><name name-style="western"><surname>Yonow</surname><given-names>N</given-names></name></person-group> (<year>1989</year>) <article-title>Red Sea <tp:taxon-name><tp:taxon-name-part taxon-name-part-type="subclass">Opisthobranchia</tp:taxon-name-part></tp:taxon-name>. 2. The family <tp:taxon-name><tp:taxon-name-part taxon-name-part-type="family">Chromodorididae</tp:taxon-name-part></tp:taxon-name> (<tp:taxon-name><tp:taxon-name-part taxon-name-part-type="phylum">Mollusca</tp:taxon-name-part></tp:taxon-name>, <tp:taxon-name><tp:taxon-name-part taxon-name-part-type="order">Nudibranchia</tp:taxon-name-part></tp:taxon-name>).</article-title> <source>Fauna of Saudi Arabia</source> <volume>10</volume>: <fpage>290</fpage>–<lpage>309</lpage>.</mixed-citation></ref><ref id="B30"><mixed-citation xmlns:xlink="http://www.w3.org/1999/xlink" xlink:type="simple">
          <person-group><name name-style="western"><surname>White</surname><given-names>KM</given-names></name></person-group> (<year>1951</year>) <article-title>On a collection of molluscs, mainly nudibranchs, from the Red Sea.</article-title> <source>Proceedings of the Malacological Society, London</source> <volume>28</volume>: <fpage>241</fpage>–<lpage>253</lpage>. <ext-link xlink:type="simple" ext-link-type="doi" xlink:href="10.1093/oxfordjournals.mollus.a064590">https://doi.org/10.1093/oxfordjournals.mollus.a064590</ext-link></mixed-citation></ref><ref id="B7"><mixed-citation xmlns:xlink="http://www.w3.org/1999/xlink" xlink:type="simple">
          <person-group><name name-style="western"><surname>Glayzer</surname><given-names>B</given-names></name><name name-style="western"><surname>Glayzer</surname><given-names>DT</given-names></name><name name-style="western"><surname>Smythe</surname><given-names>KR</given-names></name></person-group> (<year>1984</year>) <article-title>The marine <tp:taxon-name><tp:taxon-name-part taxon-name-part-type="phylum">Mollusca</tp:taxon-name-part></tp:taxon-name> of Kuwait, Arabian Gulf.</article-title> <source>Journal of Conchology</source> <volume>31</volume>: <fpage>311</fpage>–<lpage>330</lpage>.</mixed-citation></ref><ref id="B3"><mixed-citation xmlns:xlink="http://www.w3.org/1999/xlink" xlink:type="simple">
          <person-group><name name-style="western"><surname>Dipper</surname><given-names>F</given-names></name><name name-style="western"><surname>Woodward</surname><given-names>T</given-names></name></person-group> (<year>1989</year>) <source>The Living Sea.</source> <publisher-name>Motivate Publishing</publisher-name>, <publisher-loc>United Arab Emirates</publisher-loc>, <size units="page">95 pp</size>.</mixed-citation></ref><ref id="B11"><mixed-citation xmlns:xlink="http://www.w3.org/1999/xlink" xlink:type="simple">
          <person-group><name name-style="western"><surname>Gosliner</surname><given-names>TM</given-names></name><name name-style="western"><surname>Behrens</surname><given-names>DW</given-names></name><name name-style="western"><surname>Valdés</surname><given-names>A</given-names></name></person-group> (<year>2008</year>) <source>Indo-Pacific Nudibranchs and Sea Slugs. A field guide to the world’s most diverse fauna.</source> <publisher-name>Sea Challengers Natural History Books and the California Academy of Sciences</publisher-name>, <publisher-loc>USA</publisher-loc>, <size units="page">426 pp</size>.</mixed-citation></ref></ref-list></tp:taxon-treatment>
