# Supplementary material for: Red Sea Opisthobranchia 5: new species and new records of chromodorids from the Red Sea (Heterobranchia, Nudibranchia, Chromodorididae)
Source: Zookeys. 2018 Jul 4;(770):9–42. doi: 10.3897/zookeys.770.26378 (PMC6041362; doi:10.3897/zookeys.770.26378)
Supplement: XML Treatment for Miamira magnifica [file zookeys.770.26378-treatment8.xml]

<!DOCTYPE tp:taxon-treatment
  PUBLIC "-//TaxonX//DTD Taxonomic Treatment Publishing DTD v0 20100105//EN" "tax-treatment-NSO.dtd">
<tp:taxon-treatment xmlns:tp="http://www.plazi.org/taxpub"><tp:treatment-meta><kwd-group><label>Taxon classification</label><kwd><named-content xmlns:xlink="http://www.w3.org/1999/xlink" content-type="kingdom">Animalia</named-content></kwd><kwd><named-content xmlns:xlink="http://www.w3.org/1999/xlink" content-type="order">Nudibranchia</named-content></kwd><kwd><named-content xmlns:xlink="http://www.w3.org/1999/xlink" content-type="family">Chromodorididae</named-content></kwd></kwd-group><mixed-citation publication-type="journal"><person-group><name><surname>Yonow</surname><given-names>Nathalie</given-names></name></person-group><article-title>Red Sea <tp:taxon-name><tp:taxon-name-part taxon-name-part-type="subclass">Opisthobranchia</tp:taxon-name-part></tp:taxon-name> 5: new species and new records of chromodorids from the Red Sea (<tp:taxon-name><tp:taxon-name-part taxon-name-part-type="superorder">Heterobranchia</tp:taxon-name-part></tp:taxon-name>, <tp:taxon-name><tp:taxon-name-part taxon-name-part-type="order">Nudibranchia</tp:taxon-name-part></tp:taxon-name>, <tp:taxon-name><tp:taxon-name-part taxon-name-part-type="family">Chromodorididae</tp:taxon-name-part></tp:taxon-name>)</article-title><source>Zookeys</source><day>4</day><month>7</month><year>2018</year><volume>2018</volume><issue>770</issue><fpage>9</fpage><lpage>42</lpage><pub-id pub-id-type="doi">10.3897/zookeys.770.26378</pub-id></mixed-citation></tp:treatment-meta><tp:nomenclature><tp:taxon-name>
            <tp:taxon-name-part taxon-name-part-type="genus" reg="Miamira">Miamira</tp:taxon-name-part>
            <tp:taxon-name-part taxon-name-part-type="species" reg="magnifica">magnifica</tp:taxon-name-part>
          </tp:taxon-name><tp:taxon-authority>Eliot, 1910</tp:taxon-authority><xref ref-type="fig" rid="F14">Figure 6</xref><xref ref-type="fig" rid="F15">, Plate 9</xref><!--PageBreak--><tp:nomenclature-citation-list><tp:nomenclature-citation><tp:taxon-name>
                <tp:taxon-name-part taxon-name-part-type="genus" reg="Miamira">Miamira</tp:taxon-name-part> <tp:taxon-name-part taxon-name-part-type="species" reg="magnifica">magnifica</tp:taxon-name-part></tp:taxon-name><comment>Eliot, 1910: 432, pl. 25 figs 10, 11 (Seychelles); <xref ref-type="bibr" rid="B34">Yonow 1994</xref>: 123 (Maldive Islands); <xref ref-type="bibr" rid="B37">Yonow 2008</xref>: 61, 206 (Red Sea); <xref ref-type="bibr" rid="B27">Tibiriçá et al. 2017</xref>: 40, fig. 11G, H (Mozambique).</comment></tp:nomenclature-citation></tp:nomenclature-citation-list></tp:nomenclature><tp:treatment-sec sec-type="material" id="SECID0EVSAG"><title>Material.</title><p>Marine Biological Laboratory, Eilat, Israel, 09 Aug 1983, 10 m depth, one specimen 31 × 16 mm (preserved), leg. and photographs J Dafni.</p></tp:treatment-sec><tp:treatment-sec sec-type="description" id="SECID0E1SAG"><title>Description/remarks.</title><p>There is so much confusion surrounding this species that the Red Sea specimen is here described and illustrated in detail to enable clear recognition. As succinctly stated by <xref ref-type="bibr" rid="B24">Rudman (2007)</xref>, a review of the genus by <xref ref-type="bibr" rid="B28">Valdés and Gosliner (1999)</xref> which synonymised several genera actually omitted two crucial species, and so the confusion continues. In concurrence with Rudman, <italic><tp:taxon-name><tp:taxon-name-part taxon-name-part-type="genus" reg="Miamira">Miamira</tp:taxon-name-part> <tp:taxon-name-part taxon-name-part-type="species" reg="magnifica">magnifica</tp:taxon-name-part></tp:taxon-name></italic> is here reported as having an Indian Ocean distribution, including the Red Sea (also in <xref ref-type="bibr" rid="B37">Yonow 2008</xref>: 206). This is a correction of <xref ref-type="bibr" rid="B34">Yonow (1994)</xref> who stated that it had an Indo-West Pacific distribution because <italic>flavicostata</italic> from Australia and Japan had been included as a possible synonym.</p><p>Despite much searching, this remains the only specimen record of <italic><tp:taxon-name><tp:taxon-name-part taxon-name-part-type="genus" reg="Miamira">Miamira</tp:taxon-name-part></tp:taxon-name></italic> from the Red Sea. The specimen was examined and drawn by the author when it was moribund: it was pale green with white nodules, each of which were encircled by two or three blue rings (Plate <xref ref-type="fig" rid="F15">9</xref>); the central two nodules were the largest. The shape of this central green area was like a cross of Lorraine, a longitudinal central line with two crossbars. Outside this region, the mantle was white with raised orange spots, which also were present on the slightly raised tubercles covering the sides and white hyponotum of the specimen. The demarcation between the mantle and the sides was clearly marked by orange dots. The shape of the mantle was very regular and its texture firm, the foot extended beyond it.</p><fig id="F15" position="float" orientation="portrait"><label>Plate 9.</label><caption><p>
                <italic><tp:taxon-name><tp:taxon-name-part taxon-name-part-type="genus" reg="Miamira">Miamira</tp:taxon-name-part> <tp:taxon-name-part taxon-name-part-type="species" reg="magnifica">magnifica</tp:taxon-name-part></tp:taxon-name></italic> Eliot, 1910, photograph J Dafni.</p></caption><graphic xmlns:xlink="http://www.w3.org/1999/xlink" xlink:href="zookeys-770-009-g014.jpg" position="float" orientation="portrait" xlink:type="simple" id="oo_214587.jpg"/></fig><!--PageBreak--><p>The preserved specimen retains much of the original shape, albeit somewhat contracted, and the spots are clearly visible (Figure <xref ref-type="fig" rid="F14">6A</xref>). The reproductive system of the single specimen was developed when it was collected in the summer.</p><!--PageBreak--><p>The radula comprises at least 80 rows of simply hooked teeth; there are approximately 100 teeth in a row. There is no rhachidian and the last few teeth in each row are greatly reduced in size and stacked together (Figure <xref ref-type="fig" rid="F14">6B, C</xref>). This compares well with those of a Maldives specimen measuring a very similar 30 mm having a radular formula of 102 × approx. 90.0.90 (<xref ref-type="bibr" rid="B34">Yonow 1994</xref>).</p><p>The jaws are simple rodlets with pointed tips and a slight curve (Figure <xref ref-type="fig" rid="F14">6D</xref>).</p><fig id="F14" position="float" orientation="portrait"><label>Figure 6.</label><caption><p>
                <italic><tp:taxon-name><tp:taxon-name-part taxon-name-part-type="genus" reg="Miamira">Miamira</tp:taxon-name-part> <tp:taxon-name-part taxon-name-part-type="species" reg="magnifica">magnifica</tp:taxon-name-part></tp:taxon-name></italic> Eliot, 1910 <bold>A</bold> ventral view of whole specimen <bold>B</bold> midline area from the anterior portion of the radula <bold>C</bold> lateral teeth from the anterior section of the radula <bold>D</bold> jaw rodlets.</p></caption><graphic xmlns:xlink="http://www.w3.org/1999/xlink" xlink:href="zookeys-770-009-g015.jpg" position="float" orientation="portrait" xlink:type="simple" id="oo_214588.jpg"/></fig></tp:treatment-sec><tp:treatment-sec sec-type="distribution" id="SECID0E1WAG"><title>Distribution.</title><p>Northern Red Sea, tropical western Indian Ocean (<xref ref-type="bibr" rid="B34">Yonow 1994</xref>, <xref ref-type="bibr" rid="B27">Tibiriçá et al. 2017</xref>, <ext-link xmlns:xlink="http://www.w3.org/1999/xlink" xlink:type="simple" ext-link-type="uri" xlink:href="http://www.seaslugforum.net/showall/ceramagn">http://www.seaslugforum.net/showall/ceramagn</ext-link>).</p></tp:treatment-sec><ref-list><ref id="B34"><mixed-citation xmlns:xlink="http://www.w3.org/1999/xlink" xlink:type="simple">
          <person-group><name name-style="western"><surname>Yonow</surname><given-names>N</given-names></name></person-group> (<year>1994</year>) <article-title>Opisthobranchs from the Maldive Islands, including descriptions of seven new species (<tp:taxon-name><tp:taxon-name-part taxon-name-part-type="phylum">Mollusca</tp:taxon-name-part></tp:taxon-name>: <tp:taxon-name><tp:taxon-name-part taxon-name-part-type="class">Gastropoda</tp:taxon-name-part></tp:taxon-name>).</article-title> <source>Revue française d’Aquariologie / Herpétologie</source> <volume>20</volume>(<issue>4</issue>): <fpage>97</fpage>–<lpage>130</lpage>.</mixed-citation></ref><ref id="B37"><mixed-citation xmlns:xlink="http://www.w3.org/1999/xlink" xlink:type="simple">
          <person-group><name name-style="western"><surname>Yonow</surname><given-names>N</given-names></name></person-group> (<year>2008</year>) <source>Red Sea Sea Slugs.</source> <publisher-name>Pensoft Publications</publisher-name>, <publisher-loc>Sofia/Moscow</publisher-loc>, <size units="page">304 pp</size>.</mixed-citation></ref><ref id="B27"><mixed-citation xmlns:xlink="http://www.w3.org/1999/xlink" xlink:type="simple">
          <person-group><name name-style="western"><surname>Tibiriçá</surname><given-names>Y</given-names></name><name name-style="western"><surname>Pola</surname><given-names>M</given-names></name><name name-style="western"><surname>Cervera</surname><given-names>JL</given-names></name></person-group> (<year>2017</year>) <article-title>Astonishing diversity revealed: an annotated and illustrated inventory of Nudipleura (<tp:taxon-name><tp:taxon-name-part taxon-name-part-type="class">Gastropoda</tp:taxon-name-part></tp:taxon-name>: <tp:taxon-name><tp:taxon-name-part taxon-name-part-type="superorder">Heterobranchia</tp:taxon-name-part></tp:taxon-name>) from Mozambique.</article-title> <source>Zootaxa</source> <volume>4359</volume>(<issue>1</issue>): <fpage>1</fpage>–<lpage>133</lpage>. <ext-link xlink:type="simple" ext-link-type="doi" xlink:href="10.11646/zootaxa.4359.1.1">https://doi.org/10.11646/zootaxa.4359.1.1</ext-link></mixed-citation></ref><ref id="B24"><mixed-citation xmlns:xlink="http://www.w3.org/1999/xlink" xlink:type="simple">
          <person-group><name name-style="western"><surname>Rudman</surname><given-names>WB</given-names></name></person-group> (<year>2007</year>, Apr 30) Is <italic><tp:taxon-name><tp:taxon-name-part taxon-name-part-type="genus">Ceratosoma</tp:taxon-name-part> <tp:taxon-name-part taxon-name-part-type="species">magnifica</tp:taxon-name-part></tp:taxon-name></italic> (Eliot, 1910) a good species? [Message in] Sea Slug Forum. <ext-link xlink:type="simple" ext-link-type="uri" xlink:href="http://www.seaslugforum.net/find/19854">http://www.seaslugforum.net/find/19854</ext-link></mixed-citation></ref><ref id="B28"><mixed-citation xmlns:xlink="http://www.w3.org/1999/xlink" xlink:type="simple">
          <person-group><name name-style="western"><surname>Valdés</surname><given-names>A</given-names></name><name name-style="western"><surname>Gosliner</surname><given-names>TM</given-names></name></person-group> (<year>1999</year>) <article-title>Reassessment of the systematic status of <italic><tp:taxon-name><tp:taxon-name-part taxon-name-part-type="genus">Miamira</tp:taxon-name-part></tp:taxon-name></italic> Bergh, 1875 and <italic><tp:taxon-name><tp:taxon-name-part taxon-name-part-type="genus">Orodoris</tp:taxon-name-part></tp:taxon-name></italic> Bergh, 1875 (<tp:taxon-name><tp:taxon-name-part taxon-name-part-type="order">Nudibranchia</tp:taxon-name-part></tp:taxon-name>; <tp:taxon-name><tp:taxon-name-part taxon-name-part-type="family">Chromodorididae</tp:taxon-name-part></tp:taxon-name>) in light of phylogenetic analysis.</article-title> <source>Journal of Molluscan Studies</source> <volume>65</volume>: <fpage>33</fpage>–<lpage>45</lpage>. <ext-link xlink:type="simple" ext-link-type="doi" xlink:href="10.1093/mollus/65.1.33">https://doi.org/10.1093/mollus/65.1.33</ext-link></mixed-citation></ref></ref-list></tp:taxon-treatment>
