# Supplementary material for: Red Sea Opisthobranchia 5: new species and new records of chromodorids from the Red Sea (Heterobranchia, Nudibranchia, Chromodorididae)
Source: Zookeys. 2018 Jul 4;(770):9–42. doi: 10.3897/zookeys.770.26378 (PMC6041362; doi:10.3897/zookeys.770.26378)
Supplement: XML Treatment for Verconia sudanica [file zookeys.770.26378-treatment9.xml]

<!DOCTYPE tp:taxon-treatment
  PUBLIC "-//TaxonX//DTD Taxonomic Treatment Publishing DTD v0 20100105//EN" "tax-treatment-NSO.dtd">
<tp:taxon-treatment xmlns:tp="http://www.plazi.org/taxpub"><tp:treatment-meta><kwd-group><label>Taxon classification</label><kwd><named-content xmlns:xlink="http://www.w3.org/1999/xlink" content-type="kingdom">Animalia</named-content></kwd><kwd><named-content xmlns:xlink="http://www.w3.org/1999/xlink" content-type="order">Nudibranchia</named-content></kwd><kwd><named-content xmlns:xlink="http://www.w3.org/1999/xlink" content-type="family">Chromodorididae</named-content></kwd></kwd-group><mixed-citation publication-type="journal"><person-group><name><surname>Yonow</surname><given-names>Nathalie</given-names></name></person-group><article-title>Red Sea <tp:taxon-name><tp:taxon-name-part taxon-name-part-type="subclass">Opisthobranchia</tp:taxon-name-part></tp:taxon-name> 5: new species and new records of chromodorids from the Red Sea (<tp:taxon-name><tp:taxon-name-part taxon-name-part-type="superorder">Heterobranchia</tp:taxon-name-part></tp:taxon-name>, <tp:taxon-name><tp:taxon-name-part taxon-name-part-type="order">Nudibranchia</tp:taxon-name-part></tp:taxon-name>, <tp:taxon-name><tp:taxon-name-part taxon-name-part-type="family">Chromodorididae</tp:taxon-name-part></tp:taxon-name>)</article-title><source>Zookeys</source><day>4</day><month>7</month><year>2018</year><volume>2018</volume><issue>770</issue><fpage>9</fpage><lpage>42</lpage><pub-id pub-id-type="doi">10.3897/zookeys.770.26378</pub-id></mixed-citation></tp:treatment-meta><tp:nomenclature><tp:taxon-name>
            <tp:taxon-name-part taxon-name-part-type="genus" reg="Verconia">Verconia</tp:taxon-name-part>
            <tp:taxon-name-part taxon-name-part-type="species" reg="sudanica">sudanica</tp:taxon-name-part>
          </tp:taxon-name><tp:taxon-authority>(Rudman, 1985)</tp:taxon-authority><xref ref-type="fig" rid="F16">Plate 10</xref><tp:nomenclature-citation-list><tp:nomenclature-citation><tp:taxon-name>
                <tp:taxon-name-part taxon-name-part-type="genus" reg="Noumea">Noumea</tp:taxon-name-part> <tp:taxon-name-part taxon-name-part-type="species" reg="sudanica">sudanica</tp:taxon-name-part></tp:taxon-name><comment>Rudman, 1985: 254, figs 1e, 7b, 8 (Red Sea); <xref ref-type="bibr" rid="B37">Yonow 2008</xref>: 61, 200 (Red Sea).</comment></tp:nomenclature-citation></tp:nomenclature-citation-list></tp:nomenclature><tp:treatment-sec sec-type="material" id="SECID0EHZAG"><title>Material.</title><p>South of Hurghada, Egypt, 22 Jan 2009, 2–4 m depth on rocks during night dive, four specimens 15–20 mm alive approx. (6.5, 7, 7, 8 mm preserved); leg. and photographs S Kahlbrock; photographs of numerous individuals, the Creek, Jeddah, Saudi Arabia, 1970–1994, W Pridgen, D &amp; S Sharabati; photographs only, vicinity of Hurghada, Egypt, 13 Aug 2012, S Kahlbrock; photographs of the type specimen, Suakin, Sudan, 25 April 1980, leg. and photographs C Todd (Australian Museum C.131570).</p><!--PageBreak--></tp:treatment-sec><tp:treatment-sec sec-type="description" id="SECID0ENZAG"><title>Description.</title><p>Since <xref ref-type="bibr" rid="B19">Rudman’s (1985)</xref> and <xref ref-type="bibr" rid="B37">Yonow’s (2008)</xref> records, <italic><tp:taxon-name><tp:taxon-name-part taxon-name-part-type="genus" reg="Verconia">Verconia</tp:taxon-name-part> <tp:taxon-name-part taxon-name-part-type="species" reg="sudanica">sudanica</tp:taxon-name-part></tp:taxon-name></italic> has been recorded somewhat more frequently in the Red Sea (<ext-link xmlns:xlink="http://www.w3.org/1999/xlink" xlink:type="simple" ext-link-type="uri" xlink:href="http://www.seaslugforum.net/showall/noumsuda">http://www.seaslugforum.net/showall/noumsuda</ext-link>, <ext-link xmlns:xlink="http://www.w3.org/1999/xlink" xlink:type="simple" ext-link-type="uri" xlink:href="https://www.inaturalist.org/taxa/126112-Noumea-sudanica">https://www.inaturalist.org/taxa/126112-Noumea-sudanica</ext-link>). It is described here from specimens collected in the northern Red Sea. The excellent series of photographs depict five individuals, of which three are grouped together (four specimens were collected). In the photograph of the group, the rhinophores and nine plumose but simply pinnate gills are all pure white. The edges of the rhinophore lamellae (numbering 9–11) and main axes of the gills (facing outwards) are opaque white. In photographs of a single animal, the apical one third of the rhinophore is very faintly orange, with opaque white edges to the 9–11 lamellae. All five animals have a white dorsum with pits and a narrow yellow margin, which is faintly darker orange at the edge (Plate <xref ref-type="fig" rid="F16">10</xref>). In two individuals, the pits are slightly yellow and in a third one, there are small conical papillae dotted on the surface. The foot is also white, and the tip is bordered with a yellow line; one photograph from the side shows that the margins of the foot are white.</p><fig id="F16" position="float" orientation="portrait"><label>Plate 10.</label><caption><p>
                <italic><tp:taxon-name><tp:taxon-name-part taxon-name-part-type="genus" reg="Verconia">Verconia</tp:taxon-name-part> <tp:taxon-name-part taxon-name-part-type="species" reg="sudanica">sudanica</tp:taxon-name-part></tp:taxon-name></italic> Rudman, 1985, photograph S Kahlbrock.</p></caption><graphic xmlns:xlink="http://www.w3.org/1999/xlink" xlink:href="zookeys-770-009-g016.jpg" position="float" orientation="portrait" xlink:type="simple" id="oo_214590.jpg"/></fig><p>The preserved specimens are identical, opaque cream with a thickened but slightly lighter coloured margin containing single round mantle glands that are semi-translucent. The gill pocket is large and slightly raised and in two specimens, the unipinnate gills barely protrude. The foot extends beyond the mantle slightly in all but one specimen. The foot is angular anteriorly, and the large oral tentacles are clearly visible.</p><!--PageBreak--></tp:treatment-sec><tp:treatment-sec sec-type="remarks" id="SECID0EO2AG"><title>Remarks.</title><p>There are no similar species in the Red Sea; only the western Pacific <italic><tp:taxon-name><tp:taxon-name-part taxon-name-part-type="genus" reg="Verconia">Verconia</tp:taxon-name-part> <tp:taxon-name-part taxon-name-part-type="species" reg="simplex">simplex</tp:taxon-name-part></tp:taxon-name></italic> (Pease, 1871) is equally small, white to pale pink, with a bright orange margin; however, there are no specimen records further to the two photographs in <xref ref-type="bibr" rid="B37">Yonow (2008)</xref> so these records remain unconfirmed. <italic><tp:taxon-name><tp:taxon-name-part taxon-name-part-type="genus" reg="Verconia">Verconia</tp:taxon-name-part> <tp:taxon-name-part taxon-name-part-type="species" reg="simplex">simplex</tp:taxon-name-part></tp:taxon-name></italic> has bright orange tips to both the rhinophores and the gills.</p><p>Some comments are necessary on the generic placement of this species. Gosliner and Johnson (2012: 6) found that <italic><tp:taxon-name><tp:taxon-name-part taxon-name-part-type="genus" reg="Noumea">Noumea</tp:taxon-name-part></tp:taxon-name></italic> was not monophyletic but its species were distributed in two clades (and within other genera): “<italic><tp:taxon-name><tp:taxon-name-part taxon-name-part-type="genus" reg="Noumea">Noumea</tp:taxon-name-part></tp:taxon-name></italic> consists of two separate clades (both pp = 1.00) that are poorly supported as a combined clade in the analysis when variable positions are included (pp = 0.61). Although this support is not sufficient, all of the species in both of these clades are currently named <italic><tp:taxon-name><tp:taxon-name-part taxon-name-part-type="genus" reg="Noumea">Noumea</tp:taxon-name-part></tp:taxon-name></italic> and will retain this name in order to maintain stability.”</p><p>With this, they synonymised <italic><tp:taxon-name><tp:taxon-name-part taxon-name-part-type="genus" reg="Verconia">Verconia</tp:taxon-name-part></tp:taxon-name></italic>, a monotypic genus containing <italic><tp:taxon-name><tp:taxon-name-part taxon-name-part-type="genus" reg="Verconia">V.</tp:taxon-name-part> <tp:taxon-name-part taxon-name-part-type="species" reg="verconis">verconis</tp:taxon-name-part></tp:taxon-name></italic> (Basedow &amp; Hedley, 1905). However, they failed to recognise that <italic><tp:taxon-name><tp:taxon-name-part taxon-name-part-type="genus" reg="Noumea">Noumea</tp:taxon-name-part></tp:taxon-name></italic> was preoccupied. WoRMS has a small note to that effect and <italic><tp:taxon-name><tp:taxon-name-part taxon-name-part-type="genus" reg="Verconia">Verconia</tp:taxon-name-part></tp:taxon-name></italic> (as a synonym) should be the correct generic designation (<ext-link xmlns:xlink="http://www.w3.org/1999/xlink" xlink:type="simple" ext-link-type="uri" xlink:href="http://www.marinespecies.org/aphia.php?p=notes%26id=279974">http://www.marinespecies.org/aphia.php?p=notes&amp;id=279974</ext-link>) despite its type species being morphologically different: “<italic><tp:taxon-name><tp:taxon-name-part taxon-name-part-type="genus" reg="Noumea">Noumea</tp:taxon-name-part></tp:taxon-name></italic> Risbec, 1928 (<tp:taxon-name><tp:taxon-name-part taxon-name-part-type="phylum">Mollusca</tp:taxon-name-part></tp:taxon-name>: <tp:taxon-name><tp:taxon-name-part taxon-name-part-type="class">Gastropoda</tp:taxon-name-part></tp:taxon-name>) is a junior homonym of <italic><tp:taxon-name><tp:taxon-name-part taxon-name-part-type="genus" reg="Noumea">Noumea</tp:taxon-name-part></tp:taxon-name></italic> Fauvel, 1874 (<tp:taxon-name><tp:taxon-name-part taxon-name-part-type="phylum">Arthropoda</tp:taxon-name-part></tp:taxon-name>: <tp:taxon-name><tp:taxon-name-part taxon-name-part-type="order">Coleoptera</tp:taxon-name-part></tp:taxon-name>), a name in current use. <italic><tp:taxon-name><tp:taxon-name-part taxon-name-part-type="genus" reg="Verconia">Verconia</tp:taxon-name-part></tp:taxon-name></italic> Pruvot-Fol, 1931 was recognized as a synonym of <italic><tp:taxon-name><tp:taxon-name-part taxon-name-part-type="genus" reg="Noumea">Noumea</tp:taxon-name-part></tp:taxon-name></italic> Risbec by <xref ref-type="bibr" rid="B13">Johnson and Gosliner (2012)</xref> and is here used for species of the chromodoridid group previously known as <italic><tp:taxon-name><tp:taxon-name-part taxon-name-part-type="genus" reg="Noumea">Noumea</tp:taxon-name-part></tp:taxon-name></italic>.”</p><p>Examination of <xref ref-type="bibr" rid="B18">Rudman’s (1984)</xref> review of the chromodorid genera and his descriptions of species of <italic><tp:taxon-name><tp:taxon-name-part taxon-name-part-type="genus" reg="Noumea">Noumea</tp:taxon-name-part></tp:taxon-name></italic> (<xref ref-type="bibr" rid="B20">Rudman 1986a</xref>, <xref ref-type="bibr" rid="B21">b</xref>) show that these two genera are in fact similar, but because the external morphology of <italic><tp:taxon-name><tp:taxon-name-part taxon-name-part-type="genus" reg="Verconia">Verconia</tp:taxon-name-part> <tp:taxon-name-part taxon-name-part-type="species" reg="verconis">verconis</tp:taxon-name-part></tp:taxon-name></italic> is so distinctive, it has historically been considered in its own genus. The radular formulae and teeth shapes are very similar, as are some morphological characters (although these are also similar to other chromodorid genera). The reproductive systems vary a little within the group described as <italic><tp:taxon-name><tp:taxon-name-part taxon-name-part-type="genus" reg="Noumea">Noumea</tp:taxon-name-part></tp:taxon-name></italic> by <xref ref-type="bibr" rid="B18">Rudman (1984</xref>, <xref ref-type="bibr" rid="B20">1986a</xref>, <xref ref-type="bibr" rid="B21">b</xref> although some species belonging to a second clade have been re-assigned to <italic><tp:taxon-name><tp:taxon-name-part taxon-name-part-type="genus" reg="Diversidoris">Diversidoris</tp:taxon-name-part></tp:taxon-name></italic>) and in some cases are more similar to that of <italic><tp:taxon-name><tp:taxon-name-part taxon-name-part-type="genus" reg="Verconia">V.</tp:taxon-name-part> <tp:taxon-name-part taxon-name-part-type="species" reg="verconis">verconis</tp:taxon-name-part></tp:taxon-name></italic> (see also <xref ref-type="bibr" rid="B21">Rudman 1986b</xref>: 402). As it is very unlikely that the specimens of <italic><tp:taxon-name><tp:taxon-name-part taxon-name-part-type="genus" reg="Verconia">V.</tp:taxon-name-part> <tp:taxon-name-part taxon-name-part-type="species" reg="verconis">verconis</tp:taxon-name-part></tp:taxon-name></italic> used in the molecular analysis by <xref ref-type="bibr" rid="B13">Johnson and Gosliner (2012)</xref> were misidentified, the synonymy must be accepted, but it is unfortunate that these authors did not examine the literature and, as a result, the species they assigned to <italic><tp:taxon-name><tp:taxon-name-part taxon-name-part-type="genus" reg="Noumea">Noumea</tp:taxon-name-part></tp:taxon-name></italic> must now be reassigned to <italic><tp:taxon-name><tp:taxon-name-part taxon-name-part-type="genus" reg="Verconia">Verconia</tp:taxon-name-part></tp:taxon-name></italic>.</p></tp:treatment-sec><tp:treatment-sec sec-type="distribution" id="SECID0ENDBG"><title>Distribution.</title><p>Endemic to the Red Sea.</p></tp:treatment-sec><ref-list><ref id="B37"><mixed-citation xmlns:xlink="http://www.w3.org/1999/xlink" xlink:type="simple">
          <person-group><name name-style="western"><surname>Yonow</surname><given-names>N</given-names></name></person-group> (<year>2008</year>) <source>Red Sea Sea Slugs.</source> <publisher-name>Pensoft Publications</publisher-name>, <publisher-loc>Sofia/Moscow</publisher-loc>, <size units="page">304 pp</size>.</mixed-citation></ref><ref id="B19"><mixed-citation xmlns:xlink="http://www.w3.org/1999/xlink" xlink:type="simple">
          <person-group><name name-style="western"><surname>Rudman</surname><given-names>WB</given-names></name></person-group> (<year>1985</year>) <article-title>The <tp:taxon-name><tp:taxon-name-part taxon-name-part-type="family">Chromodorididae</tp:taxon-name-part></tp:taxon-name> (<tp:taxon-name><tp:taxon-name-part taxon-name-part-type="subclass">Opisthobranchia</tp:taxon-name-part></tp:taxon-name>, <tp:taxon-name><tp:taxon-name-part taxon-name-part-type="phylum">Mollusca</tp:taxon-name-part></tp:taxon-name>) of the Indo-West Pacific: <italic><tp:taxon-name><tp:taxon-name-part taxon-name-part-type="genus">Chromodoris</tp:taxon-name-part> <tp:taxon-name-part taxon-name-part-type="species">aureomarginata</tp:taxon-name-part></tp:taxon-name></italic>, <italic><tp:taxon-name><tp:taxon-name-part taxon-name-part-type="genus">C.</tp:taxon-name-part> <tp:taxon-name-part taxon-name-part-type="species">verrieri</tp:taxon-name-part></tp:taxon-name></italic> and <italic><tp:taxon-name><tp:taxon-name-part taxon-name-part-type="genus">C.</tp:taxon-name-part> <tp:taxon-name-part taxon-name-part-type="species">fidelis</tp:taxon-name-part></tp:taxon-name></italic> colour groups.</article-title> <source>Zoological Journal of the Linnean Society</source> <volume>83</volume>(<issue>3</issue>): <fpage>241</fpage>–<lpage>299</lpage>. <ext-link xlink:type="simple" ext-link-type="doi" xlink:href="10.1111/j.1096-3642.1985.tb00875.x">https://doi.org/10.1111/j.1096-3642.1985.tb00875.x</ext-link></mixed-citation></ref><ref id="B13"><mixed-citation xmlns:xlink="http://www.w3.org/1999/xlink" xlink:type="simple">
          <person-group><name name-style="western"><surname>Johnson</surname><given-names>RF</given-names></name><name name-style="western"><surname>Gosliner</surname><given-names>TM</given-names></name></person-group> (<year>2012</year>) Traditional taxonomic groupings mask evolutionary history: A molecular phylogeny and new classification of the chromodorid nudibranchs. PLoS ONE 7(4): e33479. <ext-link xlink:type="simple" ext-link-type="doi" xlink:href="10.1371/journal.pone.0033479">https://doi.org/10.1371/journal.pone.0033479</ext-link></mixed-citation></ref><ref id="B18"><mixed-citation xmlns:xlink="http://www.w3.org/1999/xlink" xlink:type="simple">
          <person-group><name name-style="western"><surname>Rudman</surname><given-names>WB</given-names></name></person-group> (<year>1984</year>) <article-title>The <tp:taxon-name><tp:taxon-name-part taxon-name-part-type="family">Chromodorididae</tp:taxon-name-part></tp:taxon-name> (<tp:taxon-name><tp:taxon-name-part taxon-name-part-type="subclass">Opisthobranchia</tp:taxon-name-part></tp:taxon-name>, <tp:taxon-name><tp:taxon-name-part taxon-name-part-type="phylum">Mollusca</tp:taxon-name-part></tp:taxon-name>) of the Indo-West Pacific: a review of the genera.</article-title> <source>Zoological Journal of the Linnean Society</source> <volume>81</volume>: <fpage>115</fpage>–<lpage>273</lpage>. <ext-link xlink:type="simple" ext-link-type="doi" xlink:href="10.1111/j.1096-3642.1984.tb01174.x">https://doi.org/10.1111/j.1096-3642.1984.tb01174.x</ext-link></mixed-citation></ref><ref id="B20"><mixed-citation xmlns:xlink="http://www.w3.org/1999/xlink" xlink:type="simple">
          <person-group><name name-style="western"><surname>Rudman</surname><given-names>WB</given-names></name></person-group> (<year>1986a</year>) <article-title>The <tp:taxon-name><tp:taxon-name-part taxon-name-part-type="family">Chromodorididae</tp:taxon-name-part></tp:taxon-name> (<tp:taxon-name><tp:taxon-name-part taxon-name-part-type="subclass">Opisthobranchia</tp:taxon-name-part></tp:taxon-name>, <tp:taxon-name><tp:taxon-name-part taxon-name-part-type="phylum">Mollusca</tp:taxon-name-part></tp:taxon-name>) of the Indo-West Pacific: the genus <italic><tp:taxon-name><tp:taxon-name-part taxon-name-part-type="genus">Glossodoris</tp:taxon-name-part></tp:taxon-name></italic> Ehrenberg (= <italic><tp:taxon-name><tp:taxon-name-part taxon-name-part-type="genus">Casella</tp:taxon-name-part></tp:taxon-name></italic> Hancock and A. Adams).</article-title> <source>Zoological Journal Linnean Society</source> <volume>86</volume>(<issue>2</issue>): <fpage>101</fpage>–<lpage>184</lpage>. <ext-link xlink:type="simple" ext-link-type="doi" xlink:href="10.1111/j.1096-3642.1986.tb01810.x">https://doi.org/10.1111/j.1096-3642.1986.tb01810.x</ext-link></mixed-citation></ref><ref id="B21"><mixed-citation xmlns:xlink="http://www.w3.org/1999/xlink" xlink:type="simple">
          <person-group><name name-style="western"><surname>Rudman</surname><given-names>WB</given-names></name></person-group> (<year>1986b</year>) <article-title>The <tp:taxon-name><tp:taxon-name-part taxon-name-part-type="family">Chromodorididae</tp:taxon-name-part></tp:taxon-name> (<tp:taxon-name><tp:taxon-name-part taxon-name-part-type="subclass">Opisthobranchia</tp:taxon-name-part></tp:taxon-name>: <tp:taxon-name><tp:taxon-name-part taxon-name-part-type="phylum">Mollusca</tp:taxon-name-part></tp:taxon-name>) of the Indo-West Pacific: <italic><tp:taxon-name><tp:taxon-name-part taxon-name-part-type="genus">Noumea</tp:taxon-name-part> <tp:taxon-name-part taxon-name-part-type="species">purpurea</tp:taxon-name-part></tp:taxon-name></italic> and <italic><tp:taxon-name><tp:taxon-name-part taxon-name-part-type="genus">Chromodoris</tp:taxon-name-part> <tp:taxon-name-part taxon-name-part-type="species">decora</tp:taxon-name-part></tp:taxon-name></italic> colour groups.</article-title> <source>Zoological Journal of the Linnean Society</source> <volume>86</volume>(<issue>4</issue>): <fpage>309</fpage>–<lpage>353</lpage>. <ext-link xlink:type="simple" ext-link-type="doi" xlink:href="10.1111/j.1096-3642.1986.tb01814.x">https://doi.org/10.1111/j.1096-3642.1986.tb01814.x</ext-link></mixed-citation></ref></ref-list></tp:taxon-treatment>
